# Supplementary material for: The influence of origin and race location on performance in IRONMAN® age group triathletes
Source: PLoS One. 2024 Dec 9;19(12):e0315064. doi: 10.1371/journal.pone.0315064 (PMC11627357; doi:10.1371/journal.pone.0315064)
Supplement: S1 Data — (CSV) [file pone.0315064.s001.csv]

Event ID	RunTimeConverted	SwimTimeConverted	BikeTimeConverted	FinishTimeConverted	Transition1TimeConverted	Transition2TimeConverted
96950619-4AC6-E811-A96A-000D3A35F53A	02:59:27	01:02:50	04:36:53	08:46:35	00:03:47	00:03:37
96950619-4AC6-E811-A96A-000D3A35F53A	03:14:08	01:00:06	04:27:44	08:47:40	00:02:55	00:02:46
96950619-4AC6-E811-A96A-000D3A35F53A	03:12:25	01:01:37	04:32:56	08:53:09	00:03:09	00:03:02
96950619-4AC6-E811-A96A-000D3A35F53A	03:14:50	00:59:35	04:42:00	09:02:49	00:03:20	00:03:04
96950619-4AC6-E811-A96A-000D3A35F53A	03:13:09	00:59:51	04:43:37	09:03:49	00:03:30	00:03:42
96950619-4AC6-E811-A96A-000D3A35F53A	03:13:32	01:00:03	04:49:15	09:09:25	00:03:26	00:03:09
96950619-4AC6-E811-A96A-000D3A35F53A	03:11:43	00:59:29	04:46:11	09:10:27	00:09:49	00:03:14
96950619-4AC6-E811-A96A-000D3A35F53A	03:08:27	00:54:52	05:00:32	09:10:59	00:03:52	00:03:16
96950619-4AC6-E811-A96A-000D3A35F53A	03:12:57	01:06:06	04:47:49	09:13:15	00:03:07	00:03:16
96950619-4AC6-E811-A96A-000D3A35F53A	03:28:28	01:06:27	04:31:30	09:13:52	00:03:49	00:03:38
96950619-4AC6-E811-A96A-000D3A35F53A	03:07:58	01:09:01	04:48:47	09:14:27	00:05:24	00:03:18
96950619-4AC6-E811-A96A-000D3A35F53A	03:08:38	01:04:54	04:53:56	09:15:03	00:04:09	00:03:26
96950619-4AC6-E811-A96A-000D3A35F53A	03:23:54	00:59:29	04:43:45	09:15:10	00:03:59	00:04:03
96950619-4AC6-E811-A96A-000D3A35F53A	03:30:35	01:02:59	04:34:28	09:15:28	00:03:46	00:03:39
96950619-4AC6-E811-A96A-000D3A35F53A	03:28:49	00:59:34	04:44:52	09:20:03	00:03:17	00:03:33
96950619-4AC6-E811-A96A-000D3A35F53A	03:22:28	01:05:41	04:46:18	09:21:36	00:03:48	00:03:20
96950619-4AC6-E811-A96A-000D3A35F53A	02:59:10	01:21:11	04:55:21	09:22:50	00:03:51	00:03:18
96950619-4AC6-E811-A96A-000D3A35F53A	03:28:58	00:58:15	04:44:36	09:23:05	00:05:06	00:06:10
96950619-4AC6-E811-A96A-000D3A35F53A	03:31:40	00:57:21	04:47:30	09:25:32	00:04:20	00:04:41
96950619-4AC6-E811-A96A-000D3A35F53A	03:28:50	01:06:35	04:44:16	09:26:02	00:03:12	00:03:10
96950619-4AC6-E811-A96A-000D3A35F53A	03:36:00	01:08:24	04:35:25	09:26:38	00:03:57	00:02:52
96950619-4AC6-E811-A96A-000D3A35F53A	03:29:25	01:02:58	04:48:09	09:26:58	00:03:26	00:03:00
96950619-4AC6-E811-A96A-000D3A35F53A	03:26:05	01:00:05	04:52:28	09:27:27	00:04:20	00:04:29
96950619-4AC6-E811-A96A-000D3A35F53A	03:40:38	00:53:46	04:46:12	09:27:38	00:03:21	00:03:41
96950619-4AC6-E811-A96A-000D3A35F53A	03:35:13	00:51:43	04:54:47	09:28:33	00:03:15	00:03:34
96950619-4AC6-E811-A96A-000D3A35F53A	03:22:52	01:03:45	04:54:15	09:29:32	00:04:03	00:04:38
96950619-4AC6-E811-A96A-000D3A35F53A	03:33:02	01:04:56	04:46:50	09:31:19	00:03:35	00:02:57
96950619-4AC6-E811-A96A-000D3A35F53A	03:57:36	00:53:31	04:34:31	09:31:32	00:03:22	00:02:33
96950619-4AC6-E811-A96A-000D3A35F53A	03:42:20	00:54:26	04:48:14	09:31:36	00:03:16	00:03:20
96950619-4AC6-E811-A96A-000D3A35F53A	03:34:59	00:51:37	04:56:34	09:31:40	00:04:12	00:04:17
96950619-4AC6-E811-A96A-000D3A35F53A	03:41:57	00:54:25	04:54:06	09:37:12	00:03:20	00:03:23
96950619-4AC6-E811-A96A-000D3A35F53A	03:19:32	01:05:56	05:05:30	09:37:23	00:03:25	00:03:00
96950619-4AC6-E811-A96A-000D3A35F53A	03:18:34	01:11:53	04:59:44	09:37:35	00:04:10	00:03:15
96950619-4AC6-E811-A96A-000D3A35F53A	03:35:21	01:05:17	04:48:13	09:39:20	00:06:10	00:04:19
96950619-4AC6-E811-A96A-000D3A35F53A	03:43:58	01:05:04	04:44:20	09:41:42	00:04:54	00:03:26
96950619-4AC6-E811-A96A-000D3A35F53A	03:42:16	01:05:48	04:45:25	09:41:58	00:04:20	00:04:09
96950619-4AC6-E811-A96A-000D3A35F53A	03:53:53	00:57:43	04:43:05	09:43:05	00:04:27	00:03:58
96950619-4AC6-E811-A96A-000D3A35F53A	03:40:36	00:54:31	05:05:31	09:46:48	00:03:05	00:03:04
96950619-4AC6-E811-A96A-000D3A35F53A	03:43:02	01:02:31	04:55:24	09:49:22	00:04:12	00:04:12
96950619-4AC6-E811-A96A-000D3A35F53A	03:44:27	01:02:56	04:54:16	09:50:00	00:04:31	00:03:50
96950619-4AC6-E811-A96A-000D3A35F53A	03:41:02	01:04:45	04:58:43	09:51:55	00:04:16	00:03:10
96950619-4AC6-E811-A96A-000D3A35F53A	03:55:42	00:57:30	04:50:01	09:52:15	00:05:11	00:03:51
96950619-4AC6-E811-A96A-000D3A35F53A	04:05:31	01:01:42	04:37:23	09:52:18	00:04:25	00:03:17
96950619-4AC6-E811-A96A-000D3A35F53A	03:39:50	01:08:57	04:56:22	09:52:31	00:03:27	00:03:55
96950619-4AC6-E811-A96A-000D3A35F53A	03:36:57	01:05:16	05:00:32	09:54:32	00:06:25	00:05:22
96950619-4AC6-E811-A96A-000D3A35F53A	03:44:55	01:00:50	05:01:35	09:54:50	00:04:14	00:03:16
96950619-4AC6-E811-A96A-000D3A35F53A	03:45:37	01:03:22	04:59:17	09:55:13	00:03:23	00:03:34
96950619-4AC6-E811-A96A-000D3A35F53A	03:40:09	01:11:00	04:56:56	09:55:49	00:04:06	00:03:39
96950619-4AC6-E811-A96A-000D3A35F53A	03:33:26	01:09:31	05:09:38	10:01:25	00:04:08	00:04:43
96950619-4AC6-E811-A96A-000D3A35F53A	03:49:22	01:08:08	04:49:53	10:01:57	00:08:09	00:06:24
96950619-4AC6-E811-A96A-000D3A35F53A	03:43:45	01:07:40	05:03:12	10:03:35	00:04:50	00:04:08
96950619-4AC6-E811-A96A-000D3A35F53A	03:37:44	01:12:17	05:06:19	10:03:40	00:03:54	00:03:26
96950619-4AC6-E811-A96A-000D3A35F53A	03:24:16	01:09:53	05:21:27	10:03:47	00:04:21	00:03:50
96950619-4AC6-E811-A96A-000D3A35F53A	04:01:20	01:00:08	04:54:04	10:04:36	00:05:01	00:04:02
96950619-4AC6-E811-A96A-000D3A35F53A	04:05:38	01:11:13	04:36:28	10:04:51	00:04:35	00:06:57
96950619-4AC6-E811-A96A-000D3A35F53A	03:46:31	01:11:19	04:57:15	10:05:35	00:05:29	00:05:02
96950619-4AC6-E811-A96A-000D3A35F53A	03:32:03	01:13:38	05:09:31	10:05:40	00:05:59	00:04:30
96950619-4AC6-E811-A96A-000D3A35F53A	03:45:53	01:17:39	04:53:19	10:07:05	00:05:21	00:04:54
96950619-4AC6-E811-A96A-000D3A35F53A	03:48:13	01:09:16	05:01:25	10:08:13	00:05:14	00:04:05
96950619-4AC6-E811-A96A-000D3A35F53A	03:55:07	01:02:20	05:03:19	10:09:01	00:04:23	00:03:52
96950619-4AC6-E811-A96A-000D3A35F53A	04:01:15	01:09:54	04:52:33	10:12:49	00:04:46	00:04:22
96950619-4AC6-E811-A96A-000D3A35F53A	03:58:42	01:04:20	05:03:46	10:13:37	00:03:23	00:03:26
96950619-4AC6-E811-A96A-000D3A35F53A	03:47:00	01:13:36	05:03:22	10:13:41	00:05:31	00:04:12
96950619-4AC6-E811-A96A-000D3A35F53A	04:07:45	01:15:31	04:40:20	10:14:13	00:05:27	00:05:10
96950619-4AC6-E811-A96A-000D3A35F53A	03:52:06	01:11:31	05:03:07	10:14:41	00:04:07	00:03:49
96950619-4AC6-E811-A96A-000D3A35F53A	03:43:12	01:07:39	05:16:52	10:15:38	00:04:02	00:03:53
96950619-4AC6-E811-A96A-000D3A35F53A	03:34:40	01:24:11	05:02:57	10:16:16	00:08:50	00:05:37
96950619-4AC6-E811-A96A-000D3A35F53A	03:56:02	00:57:41	05:11:58	10:16:43	00:04:19	00:06:43
96950619-4AC6-E811-A96A-000D3A35F53A	04:12:38	00:54:30	05:03:42	10:18:31	00:03:13	00:04:27
96950619-4AC6-E811-A96A-000D3A35F53A	03:53:31	01:02:11	05:15:50	10:18:50	00:03:37	00:03:42
96950619-4AC6-E811-A96A-000D3A35F53A	04:02:20	01:07:06	05:01:31	10:18:58	00:04:24	00:03:36
96950619-4AC6-E811-A96A-000D3A35F53A	03:48:03	01:05:57	05:18:41	10:19:09	00:03:27	00:03:02
96950619-4AC6-E811-A96A-000D3A35F53A	03:53:55	01:05:44	05:11:33	10:19:44	00:04:41	00:03:51
96950619-4AC6-E811-A96A-000D3A35F53A	04:14:15	01:02:25	04:54:37	10:19:48	00:03:50	00:04:41
96950619-4AC6-E811-A96A-000D3A35F53A	04:10:09	00:58:58	05:00:51	10:20:15	00:04:05	00:06:11
96950619-4AC6-E811-A96A-000D3A35F53A	03:57:22	01:11:22	05:02:19	10:20:24	00:05:19	00:04:02
96950619-4AC6-E811-A96A-000D3A35F53A	04:08:19	01:05:21	04:58:02	10:20:42	00:04:20	00:04:40
96950619-4AC6-E811-A96A-000D3A35F53A	03:53:02	01:13:22	05:05:34	10:21:03	00:04:31	00:04:34
96950619-4AC6-E811-A96A-000D3A35F53A	04:06:31	01:00:43	05:03:40	10:21:06	00:05:46	00:04:27
96950619-4AC6-E811-A96A-000D3A35F53A	04:01:45	01:10:24	05:02:07	10:21:16	00:03:48	00:03:12
96950619-4AC6-E811-A96A-000D3A35F53A	04:12:50	01:00:15	05:01:32	10:22:56	00:04:13	00:04:04
96950619-4AC6-E811-A96A-000D3A35F53A	03:51:24	01:16:50	05:02:59	10:23:11	00:05:56	00:06:03
96950619-4AC6-E811-A96A-000D3A35F53A	03:51:22	00:59:09	05:22:48	10:23:39	00:05:04	00:05:17
96950619-4AC6-E811-A96A-000D3A35F53A	03:42:33	01:10:52	05:24:13	10:24:37	00:03:44	00:03:15
96950619-4AC6-E811-A96A-000D3A35F53A	04:14:41	01:01:11	04:56:42	10:25:01	00:04:10	00:08:17
96950619-4AC6-E811-A96A-000D3A35F53A	04:34:18	01:01:57	04:40:50	10:25:47	00:05:20	00:03:22
96950619-4AC6-E811-A96A-000D3A35F53A	04:10:57	01:06:17	05:02:04	10:26:24	00:03:56	00:03:10
96950619-4AC6-E811-A96A-000D3A35F53A	03:46:57	01:13:10	05:19:56	10:29:01	00:04:14	00:04:44
96950619-4AC6-E811-A96A-000D3A35F53A	04:21:28	01:04:39	04:56:21	10:30:12	00:04:12	00:03:32
96950619-4AC6-E811-A96A-000D3A35F53A	04:21:23	01:09:21	04:50:05	10:30:22	00:05:08	00:04:25
96950619-4AC6-E811-A96A-000D3A35F53A	04:15:38	01:05:23	05:00:23	10:30:33	00:04:54	00:04:15
96950619-4AC6-E811-A96A-000D3A35F53A	04:12:31	01:04:16	05:07:18	10:30:54	00:03:28	00:03:21
96950619-4AC6-E811-A96A-000D3A35F53A	04:05:49	01:06:59	05:09:48	10:31:16	00:04:18	00:04:22
96950619-4AC6-E811-A96A-000D3A35F53A	04:10:46	01:07:49	05:04:20	10:32:43	00:04:41	00:05:08
96950619-4AC6-E811-A96A-000D3A35F53A	04:19:09	01:10:32	04:53:57	10:32:55	00:04:10	00:05:06
96950619-4AC6-E811-A96A-000D3A35F53A	04:19:16	01:09:25	04:54:57	10:33:23	00:05:21	00:04:24
96950619-4AC6-E811-A96A-000D3A35F53A	04:07:06	00:52:53	05:26:11	10:33:26	00:03:26	00:03:49
96950619-4AC6-E811-A96A-000D3A35F53A	04:29:20	00:59:51	04:57:02	10:33:30	00:03:25	00:03:50
96950619-4AC6-E811-A96A-000D3A35F53A	03:53:07	01:10:47	05:21:00	10:33:55	00:04:11	00:04:50
96950619-4AC6-E811-A96A-000D3A35F53A	04:25:28	00:55:56	05:01:32	10:34:26	00:04:28	00:07:02
96950619-4AC6-E811-A96A-000D3A35F53A	03:46:53	01:07:43	05:31:05	10:35:15	00:04:54	00:04:41
96950619-4AC6-E811-A96A-000D3A35F53A	04:03:16	01:08:11	05:14:14	10:36:29	00:04:21	00:06:26
96950619-4AC6-E811-A96A-000D3A35F53A	04:03:34	01:02:29	05:20:49	10:37:16	00:03:49	00:06:34
96950619-4AC6-E811-A96A-000D3A35F53A	04:34:54	01:05:57	04:48:35	10:37:24	00:03:51	00:04:06
96950619-4AC6-E811-A96A-000D3A35F53A	03:49:01	01:07:52	05:33:14	10:37:33	00:04:00	00:03:26
96950619-4AC6-E811-A96A-000D3A35F53A	04:28:25	01:06:28	04:54:49	10:38:18	00:04:00	00:04:35
96950619-4AC6-E811-A96A-000D3A35F53A	03:59:07	01:08:26	05:24:59	10:39:38	00:03:28	00:03:39
96950619-4AC6-E811-A96A-000D3A35F53A	03:54:31	01:09:53	05:24:43	10:40:17	00:06:06	00:05:04
96950619-4AC6-E811-A96A-000D3A35F53A	03:55:43	01:15:12	05:22:43	10:41:57	00:03:57	00:04:23
96950619-4AC6-E811-A96A-000D3A35F53A	04:20:39	01:14:03	04:57:20	10:42:15	00:05:45	00:04:28
96950619-4AC6-E811-A96A-000D3A35F53A	04:15:52	01:15:58	04:54:55	10:42:25	00:09:19	00:06:21
96950619-4AC6-E811-A96A-000D3A35F53A	04:16:00	01:20:01	04:55:30	10:42:39	00:06:25	00:04:43
96950619-4AC6-E811-A96A-000D3A35F53A	04:27:48	01:01:10	05:03:59	10:43:13	00:04:21	00:05:55
96950619-4AC6-E811-A96A-000D3A35F53A	03:52:48	01:10:53	05:29:36	10:43:30	00:05:44	00:04:29
96950619-4AC6-E811-A96A-000D3A35F53A	04:09:57	01:05:08	05:20:58	10:43:48	00:04:30	00:03:15
96950619-4AC6-E811-A96A-000D3A35F53A	04:06:37	01:13:03	05:14:55	10:43:52	00:05:07	00:04:10
96950619-4AC6-E811-A96A-000D3A35F53A	04:14:24	01:18:34	05:02:22	10:44:04	00:04:25	00:04:19
96950619-4AC6-E811-A96A-000D3A35F53A	04:47:18	01:01:23	04:50:17	10:45:13	00:03:33	00:02:42
96950619-4AC6-E811-A96A-000D3A35F53A	04:07:43	01:12:33	05:14:31	10:45:37	00:05:44	00:05:05
96950619-4AC6-E811-A96A-000D3A35F53A	04:43:56	00:58:56	04:51:40	10:45:47	00:04:49	00:06:26
96950619-4AC6-E811-A96A-000D3A35F53A	03:53:13	01:21:19	05:22:26	10:46:20	00:04:56	00:04:27
96950619-4AC6-E811-A96A-000D3A35F53A	03:42:09	01:12:40	05:39:51	10:47:14	00:07:14	00:05:20
96950619-4AC6-E811-A96A-000D3A35F53A	03:55:54	01:00:18	05:42:12	10:47:22	00:05:09	00:03:49
96950619-4AC6-E811-A96A-000D3A35F53A	04:08:20	00:59:06	05:28:49	10:48:03	00:04:56	00:06:53
96950619-4AC6-E811-A96A-000D3A35F53A	03:56:07	01:03:26	05:33:08	10:48:08	00:08:42	00:06:45
96950619-4AC6-E811-A96A-000D3A35F53A	04:10:37	00:59:17	05:30:11	10:48:40	00:03:39	00:04:56
96950619-4AC6-E811-A96A-000D3A35F53A	04:15:20	01:14:15	05:10:39	10:48:48	00:03:54	00:04:41
96950619-4AC6-E811-A96A-000D3A35F53A	03:55:20	01:13:30	05:29:01	10:49:12	00:05:55	00:05:27
96950619-4AC6-E811-A96A-000D3A35F53A	04:16:49	01:03:55	05:19:58	10:49:40	00:03:55	00:05:02
96950619-4AC6-E811-A96A-000D3A35F53A	04:11:21	01:05:30	05:25:28	10:50:09	00:04:23	00:03:27
96950619-4AC6-E811-A96A-000D3A35F53A	04:19:22	01:20:32	04:58:42	10:50:46	00:06:02	00:06:09
96950619-4AC6-E811-A96A-000D3A35F53A	04:15:23	01:10:30	05:12:17	10:51:54	00:05:47	00:07:57
96950619-4AC6-E811-A96A-000D3A35F53A	04:21:05	01:15:34	05:08:18	10:52:17	00:03:28	00:03:52
96950619-4AC6-E811-A96A-000D3A35F53A	03:23:44	01:24:09	05:28:52	10:52:58	00:16:01	00:20:12
96950619-4AC6-E811-A96A-000D3A35F53A	04:12:09	01:05:57	05:24:43	10:52:59	00:06:04	00:04:06
96950619-4AC6-E811-A96A-000D3A35F53A	03:57:56	01:17:30	05:26:11	10:53:11	00:06:25	00:05:09
96950619-4AC6-E811-A96A-000D3A35F53A	04:03:29	01:17:35	05:22:52	10:53:16	00:05:41	00:03:39
96950619-4AC6-E811-A96A-000D3A35F53A	04:16:13	01:02:02	05:26:42	10:53:23	00:04:18	00:04:07
96950619-4AC6-E811-A96A-000D3A35F53A	04:10:08	01:08:22	05:25:31	10:53:23	00:05:15	00:04:08
96950619-4AC6-E811-A96A-000D3A35F53A	04:05:34	01:17:17	05:14:06	10:53:34	00:08:06	00:08:30
96950619-4AC6-E811-A96A-000D3A35F53A	03:58:22	01:16:59	05:29:30	10:54:37	00:05:30	00:04:16
96950619-4AC6-E811-A96A-000D3A35F53A	04:10:54	01:13:18	05:17:37	10:55:03	00:06:32	00:06:42
96950619-4AC6-E811-A96A-000D3A35F53A	04:03:14	01:18:22	05:23:49	10:55:03	00:03:59	00:05:39
96950619-4AC6-E811-A96A-000D3A35F53A	04:06:33	01:12:36	05:28:04	10:55:41	00:04:24	00:04:04
96950619-4AC6-E811-A96A-000D3A35F53A	04:09:20	01:11:28	05:23:53	10:57:00	00:06:42	00:05:37
96950619-4AC6-E811-A96A-000D3A35F53A	04:15:41	01:17:58	05:15:21	10:57:01	00:04:03	00:03:58
96950619-4AC6-E811-A96A-000D3A35F53A	04:14:52	01:04:30	05:28:31	10:57:09	00:04:34	00:04:42
96950619-4AC6-E811-A96A-000D3A35F53A	04:20:55	01:09:43	05:18:18	10:57:16	00:04:30	00:03:50
96950619-4AC6-E811-A96A-000D3A35F53A	04:34:40	01:19:54	04:54:02	10:57:17	00:04:07	00:04:33
96950619-4AC6-E811-A96A-000D3A35F53A	04:45:08	01:05:49	04:56:57	10:57:17	00:04:34	00:04:49
96950619-4AC6-E811-A96A-000D3A35F53A	03:40:41	01:20:14	05:33:36	10:59:50	00:13:16	00:12:03
96950619-4AC6-E811-A96A-000D3A35F53A	04:24:12	01:21:05	05:01:55	10:59:55	00:05:39	00:07:05
96950619-4AC6-E811-A96A-000D3A35F53A	04:30:29	01:11:05	05:10:47	11:01:51	00:04:15	00:05:15
96950619-4AC6-E811-A96A-000D3A35F53A	04:03:24	01:09:53	05:38:35	11:01:55	00:05:10	00:04:53
96950619-4AC6-E811-A96A-000D3A35F53A	03:55:09	01:17:39	05:38:16	11:02:13	00:05:44	00:05:26
96950619-4AC6-E811-A96A-000D3A35F53A	04:30:13	01:01:32	05:20:07	11:02:16	00:05:14	00:05:11
96950619-4AC6-E811-A96A-000D3A35F53A	04:29:09	01:15:08	05:08:17	11:02:47	00:05:02	00:05:11
96950619-4AC6-E811-A96A-000D3A35F53A	04:12:56	01:09:54	05:32:20	11:03:01	00:03:33	00:04:18
96950619-4AC6-E811-A96A-000D3A35F53A	04:06:36	01:15:08	05:27:56	11:04:54	00:06:45	00:08:29
96950619-4AC6-E811-A96A-000D3A35F53A	04:18:06	01:12:37	05:22:19	11:05:16	00:05:44	00:06:31
96950619-4AC6-E811-A96A-000D3A35F53A	04:05:58	00:58:51	05:47:02	11:05:16	00:05:53	00:07:31
96950619-4AC6-E811-A96A-000D3A35F53A	04:54:13	01:04:42	04:56:50	11:06:42	00:06:06	00:04:51
96950619-4AC6-E811-A96A-000D3A35F53A	04:14:39	01:07:14	05:33:31	11:06:47	00:04:37	00:06:46
96950619-4AC6-E811-A96A-000D3A35F53A	04:30:10	01:08:38	05:16:43	11:07:16	00:05:05	00:06:40
96950619-4AC6-E811-A96A-000D3A35F53A	04:46:04	01:05:24	05:07:36	11:07:31	00:03:47	00:04:40
96950619-4AC6-E811-A96A-000D3A35F53A	04:02:31	01:11:37	05:42:06	11:07:42	00:05:38	00:05:48
96950619-4AC6-E811-A96A-000D3A35F53A	04:12:41	01:03:43	05:36:55	11:08:33	00:07:34	00:07:40
96950619-4AC6-E811-A96A-000D3A35F53A	04:26:22	01:17:02	05:13:41	11:08:33	00:06:48	00:04:39
96950619-4AC6-E811-A96A-000D3A35F53A	04:00:40	01:15:02	05:32:43	11:08:34	00:09:52	00:10:18
96950619-4AC6-E811-A96A-000D3A35F53A	04:22:03	01:09:24	05:19:06	11:08:37	00:10:30	00:07:34
96950619-4AC6-E811-A96A-000D3A35F53A	04:50:46	01:00:03	05:07:43	11:08:49	00:05:07	00:05:09
96950619-4AC6-E811-A96A-000D3A35F53A	04:29:29	01:01:05	05:27:55	11:09:03	00:04:18	00:06:15
96950619-4AC6-E811-A96A-000D3A35F53A	04:24:17	01:08:11	05:19:48	11:09:04	00:08:18	00:08:30
96950619-4AC6-E811-A96A-000D3A35F53A	04:24:03	01:13:39	05:20:07	11:09:05	00:05:23	00:05:53
96950619-4AC6-E811-A96A-000D3A35F53A	04:46:40	01:05:36	05:08:29	11:09:14	00:04:32	00:03:57
96950619-4AC6-E811-A96A-000D3A35F53A	04:12:22	01:11:34	05:25:30	11:09:21	00:08:53	00:11:02
96950619-4AC6-E811-A96A-000D3A35F53A	03:54:54	01:15:06	05:48:45	11:09:45	00:05:49	00:05:10
96950619-4AC6-E811-A96A-000D3A35F53A	04:43:48	01:00:24	05:17:17	11:09:58	00:04:10	00:04:19
96950619-4AC6-E811-A96A-000D3A35F53A	04:10:32	01:13:42	05:32:21	11:10:00	00:08:26	00:05:00
96950619-4AC6-E811-A96A-000D3A35F53A	04:17:22	01:07:53	05:35:36	11:10:04	00:04:28	00:04:45
96950619-4AC6-E811-A96A-000D3A35F53A	04:17:26	01:10:38	05:29:26	11:10:09	00:05:39	00:06:59
96950619-4AC6-E811-A96A-000D3A35F53A	03:54:26	01:15:02	05:43:52	11:10:12	00:07:59	00:08:53
96950619-4AC6-E811-A96A-000D3A35F53A	04:15:28	00:57:56	05:42:55	11:10:23	00:06:43	00:07:20
96950619-4AC6-E811-A96A-000D3A35F53A	04:53:33	01:02:54	05:05:31	11:10:27	00:03:46	00:04:44
96950619-4AC6-E811-A96A-000D3A35F53A	04:13:03	01:08:41	05:41:02	11:10:30	00:03:56	00:03:49
96950619-4AC6-E811-A96A-000D3A35F53A	04:23:14	01:14:44	05:21:36	11:10:33	00:05:05	00:05:54
96950619-4AC6-E811-A96A-000D3A35F53A	04:21:48	01:10:30	05:31:23	11:10:34	00:03:44	00:03:10
96950619-4AC6-E811-A96A-000D3A35F53A	04:26:24	01:09:32	05:19:17	11:10:43	00:06:37	00:08:53
96950619-4AC6-E811-A96A-000D3A35F53A	04:30:32	01:16:34	05:12:12	11:10:52	00:05:30	00:06:03
96950619-4AC6-E811-A96A-000D3A35F53A	04:14:25	01:17:59	05:29:21	11:11:09	00:03:47	00:05:37
96950619-4AC6-E811-A96A-000D3A35F53A	04:18:29	01:01:24	05:31:20	11:11:30	00:12:36	00:07:40
96950619-4AC6-E811-A96A-000D3A35F53A	04:54:15	01:02:15	05:03:09	11:11:46	00:05:48	00:06:20
96950619-4AC6-E811-A96A-000D3A35F53A	04:29:44	01:17:42	05:09:01	11:12:35	00:07:52	00:08:17
96950619-4AC6-E811-A96A-000D3A35F53A	04:28:25	01:18:55	05:12:48	11:13:18	00:07:33	00:05:37
96950619-4AC6-E811-A96A-000D3A35F53A	04:22:07	01:18:09	05:19:49	11:13:19	00:06:51	00:06:22
96950619-4AC6-E811-A96A-000D3A35F53A	04:53:02	01:05:44	05:06:20	11:13:40	00:03:50	00:04:44
96950619-4AC6-E811-A96A-000D3A35F53A	04:22:36	00:59:53	05:38:06	11:13:48	00:06:29	00:06:43
96950619-4AC6-E811-A96A-000D3A35F53A	04:34:57	01:15:17	05:13:07	11:14:09	00:05:51	00:04:57
96950619-4AC6-E811-A96A-000D3A35F53A	04:25:11	01:07:30	05:34:20	11:14:15	00:03:38	00:03:36
96950619-4AC6-E811-A96A-000D3A35F53A	04:27:37	01:05:42	05:22:17	11:14:22	00:09:30	00:09:16
96950619-4AC6-E811-A96A-000D3A35F53A	04:20:28	01:09:37	05:35:08	11:14:52	00:04:46	00:04:53
96950619-4AC6-E811-A96A-000D3A35F53A	04:26:27	01:08:57	05:25:32	11:15:04	00:06:49	00:07:19
96950619-4AC6-E811-A96A-000D3A35F53A	04:52:05	01:00:00	05:12:31	11:15:08	00:04:54	00:05:38
96950619-4AC6-E811-A96A-000D3A35F53A	04:03:08	01:26:00	05:36:37	11:15:36	00:04:58	00:04:52
96950619-4AC6-E811-A96A-000D3A35F53A	04:36:07	00:59:35	05:31:51	11:16:28	00:03:47	00:05:08
96950619-4AC6-E811-A96A-000D3A35F53A	04:11:44	01:15:37	05:33:57	11:16:29	00:07:24	00:07:47
96950619-4AC6-E811-A96A-000D3A35F53A	04:38:42	01:16:05	05:14:00	11:16:49	00:04:34	00:03:28
96950619-4AC6-E811-A96A-000D3A35F53A	04:49:46	01:11:11	05:07:15	11:17:10	00:04:49	00:04:09
96950619-4AC6-E811-A96A-000D3A35F53A	04:20:38	01:22:39	05:23:53	11:17:13	00:06:06	00:03:57
96950619-4AC6-E811-A96A-000D3A35F53A	04:07:21	01:16:35	05:39:48	11:17:15	00:07:16	00:06:14
96950619-4AC6-E811-A96A-000D3A35F53A	04:40:20	01:27:18	04:53:45	11:17:52	00:08:45	00:07:45
96950619-4AC6-E811-A96A-000D3A35F53A	04:05:30	00:30:00	05:28:27	11:17:54	00:04:14	01:09:44
96950619-4AC6-E811-A96A-000D3A35F53A	04:47:36	00:57:36	05:23:16	11:17:55	00:05:05	00:04:23
96950619-4AC6-E811-A96A-000D3A35F53A	04:17:24	01:17:42	05:30:13	11:18:03	00:07:28	00:05:15
96950619-4AC6-E811-A96A-000D3A35F53A	04:08:04	01:25:50	05:33:05	11:18:06	00:04:41	00:06:26
96950619-4AC6-E811-A96A-000D3A35F53A	04:26:52	01:02:56	05:27:59	11:19:08	00:11:41	00:09:39
96950619-4AC6-E811-A96A-000D3A35F53A	04:24:06	01:10:53	05:31:16	11:19:26	00:06:50	00:06:20
96950619-4AC6-E811-A96A-000D3A35F53A	05:18:39	00:54:14	04:56:56	11:20:02	00:04:34	00:05:40
96950619-4AC6-E811-A96A-000D3A35F53A	04:20:31	01:18:16	05:29:16	11:21:19	00:06:34	00:06:41
96950619-4AC6-E811-A96A-000D3A35F53A	04:22:34	01:14:16	05:33:49	11:21:36	00:05:19	00:05:39
96950619-4AC6-E811-A96A-000D3A35F53A	05:04:41	01:13:30	04:51:22	11:22:35	00:07:03	00:05:59
96950619-4AC6-E811-A96A-000D3A35F53A	04:24:29	01:17:16	05:26:59	11:23:08	00:07:37	00:06:47
96950619-4AC6-E811-A96A-000D3A35F53A	04:04:31	01:23:50	05:41:45	11:23:20	00:06:39	00:06:34
96950619-4AC6-E811-A96A-000D3A35F53A	04:23:11	01:04:15	05:46:40	11:23:28	00:03:47	00:05:34
96950619-4AC6-E811-A96A-000D3A35F53A	04:14:23	01:15:58	05:35:56	11:23:40	00:11:40	00:05:43
96950619-4AC6-E811-A96A-000D3A35F53A	04:23:51	01:17:59	05:33:05	11:24:03	00:04:00	00:05:08
96950619-4AC6-E811-A96A-000D3A35F53A	04:19:35	01:11:49	05:37:50	11:24:25	00:07:03	00:08:08
96950619-4AC6-E811-A96A-000D3A35F53A	04:36:00	01:12:41	05:24:42	11:24:37	00:06:23	00:04:51
96950619-4AC6-E811-A96A-000D3A35F53A	03:58:16	01:18:46	05:47:01	11:25:07	00:10:58	00:10:07
96950619-4AC6-E811-A96A-000D3A35F53A	03:56:12	01:21:34	05:39:18	11:25:54	00:13:28	00:15:22
96950619-4AC6-E811-A96A-000D3A35F53A	04:24:54	01:16:07	05:30:24	11:26:17	00:08:10	00:06:42
96950619-4AC6-E811-A96A-000D3A35F53A	04:50:39	00:59:28	05:24:28	11:26:24	00:04:17	00:07:33
96950619-4AC6-E811-A96A-000D3A35F53A	04:56:26	00:55:21	05:26:31	11:27:19	00:04:21	00:04:41
96950619-4AC6-E811-A96A-000D3A35F53A	04:50:58	01:10:05	05:18:12	11:27:36	00:04:53	00:03:28
96950619-4AC6-E811-A96A-000D3A35F53A	04:44:21	01:02:03	05:34:11	11:27:58	00:04:03	00:03:20
96950619-4AC6-E811-A96A-000D3A35F53A	04:46:41	01:05:43	05:25:34	11:28:05	00:04:22	00:05:46
96950619-4AC6-E811-A96A-000D3A35F53A	05:00:00	00:56:53	05:20:28	11:28:10	00:05:01	00:05:47
96950619-4AC6-E811-A96A-000D3A35F53A	04:22:37	01:10:38	05:44:57	11:28:47	00:05:55	00:04:39
96950619-4AC6-E811-A96A-000D3A35F53A	04:18:14	01:07:53	05:48:53	11:29:04	00:07:31	00:06:33
96950619-4AC6-E811-A96A-000D3A35F53A	04:14:04	01:08:48	05:58:27	11:29:15	00:04:14	00:03:42
96950619-4AC6-E811-A96A-000D3A35F53A	04:50:37	01:15:44	05:06:55	11:29:31	00:08:39	00:07:35
96950619-4AC6-E811-A96A-000D3A35F53A	04:29:59	01:12:09	05:33:15	11:29:35	00:06:06	00:08:06
96950619-4AC6-E811-A96A-000D3A35F53A	04:43:04	01:00:42	05:35:21	11:29:51	00:04:04	00:06:40
96950619-4AC6-E811-A96A-000D3A35F53A	04:51:24	01:12:05	05:14:17	11:30:26	00:06:04	00:06:36
96950619-4AC6-E811-A96A-000D3A35F53A	04:29:43	01:02:53	05:46:23	11:30:47	00:04:25	00:07:21
96950619-4AC6-E811-A96A-000D3A35F53A	05:01:31	01:08:49	05:09:51	11:30:51	00:05:18	00:05:22
96950619-4AC6-E811-A96A-000D3A35F53A	04:23:31	01:16:37	05:37:51	11:31:02	00:07:09	00:05:54
96950619-4AC6-E811-A96A-000D3A35F53A	04:32:45	01:14:00	05:34:54	11:31:09	00:04:39	00:04:51
96950619-4AC6-E811-A96A-000D3A35F53A	05:12:33	01:08:32	05:03:59	11:31:52	00:04:05	00:02:42
96950619-4AC6-E811-A96A-000D3A35F53A	03:55:11	01:15:18	06:08:00	11:32:00	00:05:52	00:07:39
96950619-4AC6-E811-A96A-000D3A35F53A	04:31:08	01:11:27	05:39:31	11:32:40	00:05:06	00:05:28
96950619-4AC6-E811-A96A-000D3A35F53A	04:23:45	01:12:25	05:36:23	11:32:45	00:08:39	00:11:33
96950619-4AC6-E811-A96A-000D3A35F53A	05:18:26	01:09:54	04:56:21	11:33:18	00:03:26	00:05:13
96950619-4AC6-E811-A96A-000D3A35F53A	04:22:00	01:15:48	05:43:25	11:33:21	00:06:06	00:06:01
96950619-4AC6-E811-A96A-000D3A35F53A	03:55:28	01:06:03	06:21:13	11:33:35	00:04:47	00:06:04
96950619-4AC6-E811-A96A-000D3A35F53A	04:38:47	01:09:46	05:27:18	11:33:42	00:07:32	00:10:18
96950619-4AC6-E811-A96A-000D3A35F53A	05:02:28	01:06:49	05:11:25	11:33:49	00:05:02	00:08:05
96950619-4AC6-E811-A96A-000D3A35F53A	04:26:50	01:14:09	05:42:26	11:34:46	00:05:35	00:05:46
96950619-4AC6-E811-A96A-000D3A35F53A	04:53:26	01:05:28	05:27:38	11:35:05	00:03:43	00:04:49
96950619-4AC6-E811-A96A-000D3A35F53A	05:04:32	00:51:51	05:27:08	11:35:08	00:04:26	00:07:10
96950619-4AC6-E811-A96A-000D3A35F53A	04:52:22	01:12:04	05:14:35	11:35:32	00:07:47	00:08:43
96950619-4AC6-E811-A96A-000D3A35F53A	04:32:07	01:04:21	05:45:14	11:36:24	00:07:53	00:06:49
96950619-4AC6-E811-A96A-000D3A35F53A	04:34:41	01:23:47	05:27:17	11:37:09	00:05:41	00:05:43
96950619-4AC6-E811-A96A-000D3A35F53A	04:47:26	01:16:34	05:18:04	11:37:10	00:05:49	00:09:17
96950619-4AC6-E811-A96A-000D3A35F53A	04:15:27	01:10:28	05:59:43	11:37:11	00:04:46	00:06:47
96950619-4AC6-E811-A96A-000D3A35F53A	04:41:59	01:15:00	05:29:41	11:37:21	00:04:32	00:06:09
96950619-4AC6-E811-A96A-000D3A35F53A	05:10:26	00:58:58	05:20:35	11:37:31	00:03:48	00:03:44
96950619-4AC6-E811-A96A-000D3A35F53A	04:51:12	01:09:28	05:19:06	11:37:48	00:10:28	00:07:34
96950619-4AC6-E811-A96A-000D3A35F53A	04:18:30	01:09:08	05:57:20	11:37:51	00:05:41	00:07:13
96950619-4AC6-E811-A96A-000D3A35F53A	04:51:22	01:13:30	05:22:27	11:38:06	00:06:05	00:04:42
96950619-4AC6-E811-A96A-000D3A35F53A	05:09:48	01:06:26	05:04:58	11:38:34	00:08:26	00:08:56
96950619-4AC6-E811-A96A-000D3A35F53A	04:28:08	01:17:57	05:39:02	11:38:55	00:06:21	00:07:27
96950619-4AC6-E811-A96A-000D3A35F53A	04:57:06	01:23:09	04:57:18	11:39:09	00:08:25	00:13:11
96950619-4AC6-E811-A96A-000D3A35F53A	04:00:40	01:27:19	05:57:51	11:39:15	00:07:20	00:06:05
96950619-4AC6-E811-A96A-000D3A35F53A	04:44:20	01:20:32	05:22:31	11:39:26	00:05:36	00:06:26
96950619-4AC6-E811-A96A-000D3A35F53A	04:47:33	01:13:21	05:26:30	11:39:34	00:06:10	00:05:59
96950619-4AC6-E811-A96A-000D3A35F53A	04:47:44	01:07:27	05:36:18	11:39:47	00:03:46	00:04:31
96950619-4AC6-E811-A96A-000D3A35F53A	04:23:26	01:16:56	05:50:42	11:40:26	00:04:42	00:04:40
96950619-4AC6-E811-A96A-000D3A35F53A	04:48:00	01:00:20	05:40:22	11:40:32	00:04:52	00:06:59
96950619-4AC6-E811-A96A-000D3A35F53A	04:44:38	01:06:35	05:35:12	11:40:40	00:06:56	00:07:20
96950619-4AC6-E811-A96A-000D3A35F53A	04:56:46	01:15:38	05:13:50	11:40:57	00:07:19	00:07:26
96950619-4AC6-E811-A96A-000D3A35F53A	04:32:29	01:13:54	05:42:21	11:41:07	00:05:55	00:06:28
96950619-4AC6-E811-A96A-000D3A35F53A	04:47:57	01:21:40	05:20:46	11:41:16	00:05:08	00:05:46
96950619-4AC6-E811-A96A-000D3A35F53A	04:13:55	01:27:26	05:43:09	11:41:38	00:06:17	00:10:51
96950619-4AC6-E811-A96A-000D3A35F53A	04:06:30	01:26:44	05:47:52	11:42:15	00:13:40	00:07:29
96950619-4AC6-E811-A96A-000D3A35F53A	05:05:47	01:05:12	05:22:06	11:42:53	00:03:43	00:06:05
96950619-4AC6-E811-A96A-000D3A35F53A	04:27:26	01:21:19	05:40:57	11:42:58	00:07:20	00:05:56
96950619-4AC6-E811-A96A-000D3A35F53A	04:52:29	01:09:59	05:22:43	11:43:09	00:06:01	00:11:57
96950619-4AC6-E811-A96A-000D3A35F53A	04:25:17	01:13:26	05:51:50	11:43:18	00:05:54	00:06:52
96950619-4AC6-E811-A96A-000D3A35F53A	04:55:11	01:04:29	05:31:03	11:43:19	00:04:40	00:07:56
96950619-4AC6-E811-A96A-000D3A35F53A	05:14:47	01:12:56	05:07:59	11:43:21	00:04:09	00:03:30
96950619-4AC6-E811-A96A-000D3A35F53A	04:31:21	01:15:04	05:39:21	11:43:24	00:09:19	00:08:19
96950619-4AC6-E811-A96A-000D3A35F53A	04:28:39	01:14:47	05:48:36	11:43:36	00:05:33	00:06:00
96950619-4AC6-E811-A96A-000D3A35F53A	04:38:00	01:15:44	05:36:50	11:43:38	00:07:00	00:06:03
96950619-4AC6-E811-A96A-000D3A35F53A	04:21:22	01:23:18	05:44:56	11:43:44	00:07:35	00:06:33
96950619-4AC6-E811-A96A-000D3A35F53A	04:36:22	01:12:32	05:38:03	11:43:47	00:08:21	00:08:30
96950619-4AC6-E811-A96A-000D3A35F53A	04:47:12	01:11:27	05:32:53	11:43:59	00:06:47	00:05:39
96950619-4AC6-E811-A96A-000D3A35F53A	04:51:07	01:13:03	05:25:33	11:43:59	00:06:58	00:07:17
96950619-4AC6-E811-A96A-000D3A35F53A	04:48:27	01:03:17	05:41:21	11:44:03	00:05:06	00:05:52
96950619-4AC6-E811-A96A-000D3A35F53A	04:21:02	01:19:24	05:51:56	11:44:08	00:05:58	00:05:47
96950619-4AC6-E811-A96A-000D3A35F53A	05:03:47	01:14:54	05:11:53	11:44:08	00:06:57	00:06:37
96950619-4AC6-E811-A96A-000D3A35F53A	04:28:28	01:10:33	05:57:15	11:44:09	00:03:48	00:04:06
96950619-4AC6-E811-A96A-000D3A35F53A	04:57:28	01:16:17	05:20:07	11:44:22	00:05:29	00:05:01
96950619-4AC6-E811-A96A-000D3A35F53A	05:03:03	01:14:58	05:14:21	11:44:35	00:06:53	00:05:21
96950619-4AC6-E811-A96A-000D3A35F53A	04:27:43	01:19:33	05:46:41	11:44:48	00:06:41	00:04:10
96950619-4AC6-E811-A96A-000D3A35F53A	04:14:06	01:36:27	05:39:53	11:44:52	00:07:44	00:06:42
96950619-4AC6-E811-A96A-000D3A35F53A	04:45:17	01:19:12	05:27:26	11:44:54	00:06:22	00:06:37
96950619-4AC6-E811-A96A-000D3A35F53A	04:06:52	01:09:14	06:11:57	11:45:04	00:07:18	00:09:43
96950619-4AC6-E811-A96A-000D3A35F53A	04:34:10	01:30:20	05:24:57	11:45:15	00:08:25	00:07:22
96950619-4AC6-E811-A96A-000D3A35F53A	04:50:58	01:17:43	05:17:20	11:45:17	00:09:55	00:09:22
96950619-4AC6-E811-A96A-000D3A35F53A	04:51:44	01:21:15	05:21:31	11:45:32	00:05:51	00:05:11
96950619-4AC6-E811-A96A-000D3A35F53A	05:00:50	01:11:39	05:25:30	11:45:51	00:03:58	00:03:54
96950619-4AC6-E811-A96A-000D3A35F53A	04:46:12	01:23:51	05:20:49	11:45:59	00:07:41	00:07:27
96950619-4AC6-E811-A96A-000D3A35F53A	04:46:33	01:04:03	05:39:19	11:46:06	00:08:45	00:07:26
96950619-4AC6-E811-A96A-000D3A35F53A	04:33:54	01:00:42	06:03:03	11:46:44	00:04:28	00:04:37
96950619-4AC6-E811-A96A-000D3A35F53A	04:57:41	01:14:01	05:24:43	11:47:28	00:06:12	00:04:50
96950619-4AC6-E811-A96A-000D3A35F53A	04:32:58	01:16:55	05:46:01	11:48:06	00:06:25	00:05:47
96950619-4AC6-E811-A96A-000D3A35F53A	05:09:48	01:07:36	05:19:54	11:48:09	00:05:25	00:05:26
96950619-4AC6-E811-A96A-000D3A35F53A	04:45:13	01:10:54	05:40:02	11:48:15	00:05:25	00:06:41
96950619-4AC6-E811-A96A-000D3A35F53A	04:37:06	01:27:08	05:30:33	11:48:17	00:07:15	00:06:15
96950619-4AC6-E811-A96A-000D3A35F53A	04:10:12	01:26:05	05:58:45	11:48:21	00:07:55	00:05:23
96950619-4AC6-E811-A96A-000D3A35F53A	04:26:18	01:23:32	05:38:37	11:48:28	00:10:18	00:09:43
96950619-4AC6-E811-A96A-000D3A35F53A	04:12:19	01:18:21	06:02:57	11:48:38	00:08:26	00:06:35
96950619-4AC6-E811-A96A-000D3A35F53A	04:09:44	01:22:58	05:48:57	11:48:55	00:12:39	00:14:37
96950619-4AC6-E811-A96A-000D3A35F53A	04:08:58	01:21:10	06:02:59	11:49:14	00:07:22	00:08:44
96950619-4AC6-E811-A96A-000D3A35F53A	04:20:02	01:13:25	06:00:40	11:49:19	00:09:04	00:06:08
96950619-4AC6-E811-A96A-000D3A35F53A	04:21:12	01:26:28	05:34:28	11:49:22	00:17:18	00:09:56
96950619-4AC6-E811-A96A-000D3A35F53A	04:11:00	01:32:00	05:48:08	11:49:33	00:07:51	00:10:35
96950619-4AC6-E811-A96A-000D3A35F53A	04:37:20	01:10:38	05:47:52	11:49:57	00:06:54	00:07:12
96950619-4AC6-E811-A96A-000D3A35F53A	04:32:45	01:22:16	05:38:00	11:50:40	00:08:34	00:09:05
96950619-4AC6-E811-A96A-000D3A35F53A	04:50:45	00:58:04	05:40:15	11:50:46	00:08:31	00:13:10
96950619-4AC6-E811-A96A-000D3A35F53A	04:47:17	01:21:24	05:27:21	11:51:08	00:05:28	00:09:39
96950619-4AC6-E811-A96A-000D3A35F53A	04:56:21	01:15:49	05:32:16	11:51:52	00:04:13	00:03:13
96950619-4AC6-E811-A96A-000D3A35F53A	04:13:32	01:28:19	05:58:30	11:52:00	00:06:49	00:04:50
96950619-4AC6-E811-A96A-000D3A35F53A	05:24:09	01:06:48	05:11:11	11:52:14	00:05:22	00:04:43
96950619-4AC6-E811-A96A-000D3A35F53A	04:16:21	01:31:13	05:48:59	11:52:20	00:08:32	00:07:15
96950619-4AC6-E811-A96A-000D3A35F53A	04:43:33	01:08:30	05:49:11	11:52:20	00:05:56	00:05:10
96950619-4AC6-E811-A96A-000D3A35F53A	04:11:13	01:23:29	06:00:47	11:52:32	00:08:38	00:08:25
96950619-4AC6-E811-A96A-000D3A35F53A	05:18:09	01:08:41	05:16:58	11:52:33	00:04:56	00:03:50
96950619-4AC6-E811-A96A-000D3A35F53A	05:04:45	00:58:08	05:38:31	11:52:51	00:05:28	00:05:59
96950619-4AC6-E811-A96A-000D3A35F53A	04:53:55	01:20:28	05:30:15	11:53:32	00:04:50	00:04:05
96950619-4AC6-E811-A96A-000D3A35F53A	04:34:32	01:17:20	05:48:45	11:53:34	00:06:14	00:06:43
96950619-4AC6-E811-A96A-000D3A35F53A	05:12:01	01:04:13	05:26:31	11:53:52	00:07:01	00:04:07
96950619-4AC6-E811-A96A-000D3A35F53A	04:38:35	01:16:50	05:44:22	11:53:58	00:08:13	00:05:58
96950619-4AC6-E811-A96A-000D3A35F53A	04:25:53	01:10:02	05:57:31	11:54:19	00:10:37	00:10:17
96950619-4AC6-E811-A96A-000D3A35F53A	04:38:04	01:05:53	06:00:47	11:54:37	00:04:00	00:05:53
96950619-4AC6-E811-A96A-000D3A35F53A	04:40:45	01:13:53	05:44:45	11:55:10	00:08:29	00:07:18
96950619-4AC6-E811-A96A-000D3A35F53A	04:23:07	01:28:38	05:42:38	11:55:22	00:11:41	00:09:18
96950619-4AC6-E811-A96A-000D3A35F53A	05:01:37	01:01:00	05:40:56	11:55:38	00:05:28	00:06:37
96950619-4AC6-E811-A96A-000D3A35F53A	04:57:27	01:10:42	05:38:06	11:55:57	00:04:58	00:04:43
96950619-4AC6-E811-A96A-000D3A35F53A	04:27:14	01:17:15	06:00:02	11:55:59	00:05:33	00:05:55
96950619-4AC6-E811-A96A-000D3A35F53A	04:18:34	01:36:22	05:41:03	11:56:30	00:10:17	00:10:13
96950619-4AC6-E811-A96A-000D3A35F53A	05:12:23	01:07:42	05:25:04	11:56:43	00:05:11	00:06:24
96950619-4AC6-E811-A96A-000D3A35F53A	05:17:31	01:05:25	05:27:03	11:56:53	00:03:45	00:03:11
96950619-4AC6-E811-A96A-000D3A35F53A	05:16:38	01:15:56	05:04:52	11:57:05	00:08:19	00:11:20
96950619-4AC6-E811-A96A-000D3A35F53A	05:29:24	01:05:29	05:09:24	11:57:32	00:06:32	00:06:43
96950619-4AC6-E811-A96A-000D3A35F53A	05:07:48	01:06:14	05:33:07	11:57:34	00:04:04	00:06:22
96950619-4AC6-E811-A96A-000D3A35F53A	04:29:54	01:33:27	05:38:12	11:57:47	00:07:17	00:08:57
96950619-4AC6-E811-A96A-000D3A35F53A	05:21:34	01:10:54	05:13:24	11:58:33	00:06:04	00:06:37
96950619-4AC6-E811-A96A-000D3A35F53A	05:56:07	01:05:37	04:50:17	11:58:33	00:03:26	00:03:06
96950619-4AC6-E811-A96A-000D3A35F53A	04:56:04	01:12:43	05:36:23	11:58:44	00:07:15	00:06:18
96950619-4AC6-E811-A96A-000D3A35F53A	04:52:02	01:14:48	05:37:47	11:58:47	00:06:45	00:07:25
96950619-4AC6-E811-A96A-000D3A35F53A	04:50:52	01:25:53	05:30:30	11:59:00	00:05:30	00:06:15
96950619-4AC6-E811-A96A-000D3A35F53A	04:42:51	01:21:20	05:41:46	12:00:04	00:07:09	00:06:58
96950619-4AC6-E811-A96A-000D3A35F53A	04:12:23	01:08:34	06:25:42	12:00:08	00:06:39	00:06:50
96950619-4AC6-E811-A96A-000D3A35F53A	04:36:08	01:24:49	05:39:28	12:00:26	00:11:02	00:08:58
96950619-4AC6-E811-A96A-000D3A35F53A	04:51:13	01:02:35	05:56:38	12:00:29	00:04:13	00:05:50
96950619-4AC6-E811-A96A-000D3A35F53A	04:50:45	01:18:25	05:35:32	12:02:09	00:05:59	00:11:29
96950619-4AC6-E811-A96A-000D3A35F53A	04:31:37	01:05:32	06:13:15	12:02:37	00:05:08	00:07:05
96950619-4AC6-E811-A96A-000D3A35F53A	04:22:26	01:26:49	06:02:08	12:03:06	00:05:57	00:05:47
96950619-4AC6-E811-A96A-000D3A35F53A	04:22:09	01:03:05	06:19:57	12:03:32	00:07:28	00:10:52
96950619-4AC6-E811-A96A-000D3A35F53A	05:34:32	01:07:55	05:09:15	12:03:37	00:05:01	00:06:54
96950619-4AC6-E811-A96A-000D3A35F53A	04:41:31	01:17:15	05:52:29	12:03:52	00:07:22	00:05:16
96950619-4AC6-E811-A96A-000D3A35F53A	04:48:19	01:10:24	05:51:43	12:04:00	00:06:05	00:07:28
96950619-4AC6-E811-A96A-000D3A35F53A	04:30:40	01:15:30	06:05:26	12:05:45	00:08:16	00:05:52
96950619-4AC6-E811-A96A-000D3A35F53A	04:52:55	01:30:13	05:26:16	12:06:01	00:06:29	00:10:08
96950619-4AC6-E811-A96A-000D3A35F53A	05:04:05	01:14:52	05:35:10	12:06:04	00:06:34	00:05:23
96950619-4AC6-E811-A96A-000D3A35F53A	04:35:31	01:23:35	05:51:37	12:06:12	00:07:40	00:07:49
96950619-4AC6-E811-A96A-000D3A35F53A	05:20:06	01:09:10	05:29:01	12:06:17	00:03:57	00:04:03
96950619-4AC6-E811-A96A-000D3A35F53A	05:55:08	00:52:40	05:07:16	12:06:17	00:04:53	00:06:21
96950619-4AC6-E811-A96A-000D3A35F53A	04:46:33	01:14:16	05:46:56	12:06:19	00:09:25	00:09:10
96950619-4AC6-E811-A96A-000D3A35F53A	05:08:51	01:05:13	05:33:03	12:06:49	00:09:01	00:10:41
96950619-4AC6-E811-A96A-000D3A35F53A	04:49:12	01:03:26	06:02:10	12:07:18	00:06:26	00:06:04
96950619-4AC6-E811-A96A-000D3A35F53A	04:34:27	01:26:28	05:49:29	12:07:51	00:09:54	00:07:33
96950619-4AC6-E811-A96A-000D3A35F53A	04:53:15	01:20:16	05:46:10	12:08:01	00:03:58	00:04:22
96950619-4AC6-E811-A96A-000D3A35F53A	04:36:37	01:29:57	05:43:22	12:08:23	00:09:22	00:09:05
96950619-4AC6-E811-A96A-000D3A35F53A	05:16:30	01:35:09	05:07:07	12:08:36	00:05:17	00:04:33
96950619-4AC6-E811-A96A-000D3A35F53A	05:22:40	01:11:34	05:26:37	12:09:35	00:04:32	00:04:12
96950619-4AC6-E811-A96A-000D3A35F53A	05:08:26	01:11:26	05:34:00	12:09:52	00:07:30	00:08:31
96950619-4AC6-E811-A96A-000D3A35F53A	05:00:45	01:11:28	05:48:15	12:09:57	00:05:03	00:04:27
96950619-4AC6-E811-A96A-000D3A35F53A	04:43:40	01:07:37	06:04:12	12:10:11	00:06:23	00:08:19
96950619-4AC6-E811-A96A-000D3A35F53A	05:18:43	01:09:44	05:29:16	12:10:22	00:06:30	00:06:09
96950619-4AC6-E811-A96A-000D3A35F53A	05:10:24	01:12:21	05:28:35	12:10:24	00:09:44	00:09:21
96950619-4AC6-E811-A96A-000D3A35F53A	04:41:20	01:22:33	05:51:25	12:10:31	00:09:17	00:05:55
96950619-4AC6-E811-A96A-000D3A35F53A	04:32:35	01:18:40	06:03:27	12:10:31	00:08:40	00:07:09
96950619-4AC6-E811-A96A-000D3A35F53A	04:44:05	01:11:23	05:59:48	12:10:59	00:08:34	00:07:09
96950619-4AC6-E811-A96A-000D3A35F53A	04:47:48	01:20:14	05:52:25	12:11:04	00:05:13	00:05:24
96950619-4AC6-E811-A96A-000D3A35F53A	05:01:49	01:12:04	05:48:28	12:11:08	00:04:01	00:04:46
96950619-4AC6-E811-A96A-000D3A35F53A	05:23:23	01:30:49	05:08:59	12:11:36	00:04:46	00:03:39
96950619-4AC6-E811-A96A-000D3A35F53A	05:31:46	01:15:09	05:08:19	12:11:53	00:08:41	00:07:58
96950619-4AC6-E811-A96A-000D3A35F53A	04:55:44	01:21:47	05:33:35	12:11:57	00:06:25	00:14:26
96950619-4AC6-E811-A96A-000D3A35F53A	04:38:52	01:23:03	05:51:41	12:12:13	00:10:11	00:08:25
96950619-4AC6-E811-A96A-000D3A35F53A	05:00:12	01:14:13	05:39:30	12:12:27	00:10:52	00:07:39
96950619-4AC6-E811-A96A-000D3A35F53A	04:35:48	01:09:31	06:13:38	12:12:51	00:05:15	00:08:38
96950619-4AC6-E811-A96A-000D3A35F53A	04:11:33	01:24:10	06:04:16	12:13:05	00:13:46	00:19:20
96950619-4AC6-E811-A96A-000D3A35F53A	04:28:24	01:29:34	05:59:49	12:13:07	00:07:47	00:07:33
96950619-4AC6-E811-A96A-000D3A35F53A	03:56:28	01:27:21	06:39:13	12:13:34	00:05:26	00:05:08
96950619-4AC6-E811-A96A-000D3A35F53A	05:06:07	01:17:51	05:34:35	12:13:39	00:07:09	00:07:58
96950619-4AC6-E811-A96A-000D3A35F53A	05:11:59	01:08:21	05:44:23	12:13:44	00:04:28	00:04:33
96950619-4AC6-E811-A96A-000D3A35F53A	04:37:28	01:14:51	06:11:03	12:13:44	00:05:07	00:05:15
96950619-4AC6-E811-A96A-000D3A35F53A	05:07:29	01:24:21	05:29:59	12:13:46	00:05:03	00:06:55
96950619-4AC6-E811-A96A-000D3A35F53A	04:52:10	01:15:01	05:54:45	12:13:57	00:06:16	00:05:46
96950619-4AC6-E811-A96A-000D3A35F53A	05:05:31	01:26:58	05:31:39	12:14:11	00:06:02	00:04:00
96950619-4AC6-E811-A96A-000D3A35F53A	05:04:18	01:11:09	05:36:03	12:14:18	00:07:56	00:14:51
96950619-4AC6-E811-A96A-000D3A35F53A	05:02:55	01:07:47	05:51:19	12:14:24	00:05:27	00:06:55
96950619-4AC6-E811-A96A-000D3A35F53A	04:20:53	01:20:29	06:05:35	12:14:27	00:12:59	00:14:30
96950619-4AC6-E811-A96A-000D3A35F53A	04:40:14	01:30:28	05:44:56	12:14:55	00:11:31	00:07:47
96950619-4AC6-E811-A96A-000D3A35F53A	04:21:46	01:23:30	06:11:08	12:15:09	00:09:30	00:09:14
96950619-4AC6-E811-A96A-000D3A35F53A	05:42:41	01:07:40	05:14:20	12:15:30	00:05:00	00:05:50
96950619-4AC6-E811-A96A-000D3A35F53A	04:58:46	00:59:10	06:04:40	12:15:37	00:06:12	00:06:50
96950619-4AC6-E811-A96A-000D3A35F53A	04:29:29	01:22:56	06:03:13	12:15:50	00:10:03	00:10:10
96950619-4AC6-E811-A96A-000D3A35F53A	05:45:40	01:09:25	05:11:32	12:15:52	00:04:47	00:04:27
96950619-4AC6-E811-A96A-000D3A35F53A	05:18:47	01:15:42	05:28:30	12:16:16	00:06:10	00:07:06
96950619-4AC6-E811-A96A-000D3A35F53A	05:36:53	01:11:32	05:12:53	12:16:22	00:08:44	00:06:20
96950619-4AC6-E811-A96A-000D3A35F53A	04:45:17	01:18:58	05:58:11	12:17:18	00:08:21	00:06:30
96950619-4AC6-E811-A96A-000D3A35F53A	05:21:14	01:07:33	05:34:42	12:17:31	00:06:30	00:07:31
96950619-4AC6-E811-A96A-000D3A35F53A	04:24:54	01:10:08	06:29:34	12:17:39	00:06:35	00:06:27
96950619-4AC6-E811-A96A-000D3A35F53A	04:47:45	01:21:48	05:51:01	12:17:45	00:05:24	00:11:48
96950619-4AC6-E811-A96A-000D3A35F53A	04:35:26	01:19:27	06:10:19	12:17:46	00:05:20	00:07:13
96950619-4AC6-E811-A96A-000D3A35F53A	05:23:59	01:16:27	05:21:20	12:17:56	00:07:51	00:08:19
96950619-4AC6-E811-A96A-000D3A35F53A	05:03:12	01:11:43	05:54:09	12:18:00	00:04:47	00:04:08
96950619-4AC6-E811-A96A-000D3A35F53A	04:55:50	01:11:43	05:54:16	12:18:05	00:07:24	00:08:53
96950619-4AC6-E811-A96A-000D3A35F53A	05:07:48	01:15:12	05:40:33	12:18:32	00:07:36	00:07:23
96950619-4AC6-E811-A96A-000D3A35F53A	04:14:44	01:24:35	06:23:25	12:18:40	00:09:05	00:06:52
96950619-4AC6-E811-A96A-000D3A35F53A	05:23:48	01:14:34	05:27:46	12:18:45	00:06:44	00:05:53
96950619-4AC6-E811-A96A-000D3A35F53A	04:19:51	01:19:30	06:24:43	12:18:55	00:07:06	00:07:45
96950619-4AC6-E811-A96A-000D3A35F53A	05:07:30	01:18:03	05:44:20	12:19:05	00:04:54	00:04:17
96950619-4AC6-E811-A96A-000D3A35F53A	05:10:07	01:17:05	05:36:51	12:19:05	00:08:35	00:06:27
96950619-4AC6-E811-A96A-000D3A35F53A	05:27:37	00:57:40	05:36:29	12:19:37	00:08:43	00:09:08
96950619-4AC6-E811-A96A-000D3A35F53A	04:40:38	01:12:34	06:04:06	12:19:44	00:12:06	00:10:20
96950619-4AC6-E811-A96A-000D3A35F53A	04:35:39	01:17:50	06:05:12	12:19:51	00:10:31	00:10:40
96950619-4AC6-E811-A96A-000D3A35F53A	04:48:45	01:27:15	05:47:45	12:19:58	00:07:58	00:08:14
96950619-4AC6-E811-A96A-000D3A35F53A	05:28:31	01:00:55	05:40:16	12:20:16	00:04:40	00:05:53
96950619-4AC6-E811-A96A-000D3A35F53A	05:40:51	01:28:32	05:00:08	12:20:29	00:05:02	00:05:55
96950619-4AC6-E811-A96A-000D3A35F53A	04:28:21	01:23:56	06:08:22	12:20:29	00:09:55	00:09:55
96950619-4AC6-E811-A96A-000D3A35F53A	05:09:29	01:21:46	05:34:18	12:20:30	00:08:24	00:06:33
96950619-4AC6-E811-A96A-000D3A35F53A	05:37:14	01:12:17	05:11:55	12:20:37	00:09:39	00:09:32
96950619-4AC6-E811-A96A-000D3A35F53A	04:38:37	01:18:47	06:13:58	12:21:38	00:05:49	00:04:27
96950619-4AC6-E811-A96A-000D3A35F53A	04:09:35	01:32:15	06:25:30	12:21:47	00:08:12	00:06:15
96950619-4AC6-E811-A96A-000D3A35F53A	05:10:06	01:07:16	05:52:43	12:21:53	00:05:51	00:05:57
96950619-4AC6-E811-A96A-000D3A35F53A	04:13:14	01:23:49	06:24:22	12:22:10	00:10:48	00:09:56
96950619-4AC6-E811-A96A-000D3A35F53A	05:05:32	01:16:29	05:51:21	12:22:34	00:05:30	00:03:42
96950619-4AC6-E811-A96A-000D3A35F53A	04:42:33	01:18:07	06:00:00	12:22:54	00:11:45	00:10:29
96950619-4AC6-E811-A96A-000D3A35F53A	04:57:08	00:59:56	06:11:22	12:23:17	00:05:19	00:09:32
96950619-4AC6-E811-A96A-000D3A35F53A	05:09:49	01:11:10	05:49:42	12:23:22	00:07:09	00:05:32
96950619-4AC6-E811-A96A-000D3A35F53A	04:38:25	01:25:37	05:59:36	12:23:40	00:08:57	00:11:06
96950619-4AC6-E811-A96A-000D3A35F53A	05:09:22	01:04:31	05:53:52	12:24:01	00:08:03	00:08:12
96950619-4AC6-E811-A96A-000D3A35F53A	04:51:19	01:21:30	05:49:07	12:24:09	00:11:25	00:10:48
96950619-4AC6-E811-A96A-000D3A35F53A	04:29:04	01:16:48	06:19:14	12:24:27	00:07:00	00:12:22
96950619-4AC6-E811-A96A-000D3A35F53A	05:31:21	01:04:48	05:28:32	12:24:31	00:07:13	00:12:37
96950619-4AC6-E811-A96A-000D3A35F53A	04:55:15	01:13:48	06:02:19	12:25:00	00:06:03	00:07:36
96950619-4AC6-E811-A96A-000D3A35F53A	04:57:49	01:34:41	05:31:59	12:25:43	00:10:49	00:10:26
96950619-4AC6-E811-A96A-000D3A35F53A	05:28:26	01:15:39	05:29:18	12:25:51	00:07:06	00:05:22
96950619-4AC6-E811-A96A-000D3A35F53A	04:48:58	01:26:23	05:49:39	12:25:54	00:12:20	00:08:35
96950619-4AC6-E811-A96A-000D3A35F53A	05:26:33	01:06:28	05:44:10	12:26:19	00:04:03	00:05:05
96950619-4AC6-E811-A96A-000D3A35F53A	04:26:30	01:14:22	06:33:23	12:26:39	00:06:27	00:05:57
96950619-4AC6-E811-A96A-000D3A35F53A	05:31:37	01:15:26	05:26:04	12:26:40	00:07:02	00:06:32
96950619-4AC6-E811-A96A-000D3A35F53A	04:58:52	01:25:33	05:46:39	12:27:01	00:07:14	00:08:43
96950619-4AC6-E811-A96A-000D3A35F53A	04:53:33	01:15:25	06:02:13	12:27:09	00:09:12	00:06:46
96950619-4AC6-E811-A96A-000D3A35F53A	04:15:47	01:16:53	06:34:24	12:27:18	00:10:03	00:10:11
96950619-4AC6-E811-A96A-000D3A35F53A	04:56:19	01:19:21	06:02:40	12:27:48	00:05:16	00:04:12
96950619-4AC6-E811-A96A-000D3A35F53A	03:59:11	01:36:51	06:31:44	12:28:22	00:09:34	00:11:02
96950619-4AC6-E811-A96A-000D3A35F53A	05:10:36	01:22:25	05:37:35	12:28:36	00:08:48	00:09:12
96950619-4AC6-E811-A96A-000D3A35F53A	04:57:26	01:13:24	05:55:12	12:28:47	00:11:39	00:11:06
96950619-4AC6-E811-A96A-000D3A35F53A	05:01:45	01:20:41	05:52:05	12:28:57	00:08:15	00:06:12
96950619-4AC6-E811-A96A-000D3A35F53A	04:33:50	01:18:34	06:19:39	12:29:21	00:08:19	00:09:00
96950619-4AC6-E811-A96A-000D3A35F53A	04:52:26	01:05:43	06:14:03	12:29:30	00:07:56	00:09:22
96950619-4AC6-E811-A96A-000D3A35F53A	04:47:50	01:06:51	06:16:26	12:30:08	00:08:12	00:10:49
96950619-4AC6-E811-A96A-000D3A35F53A	04:32:24	01:19:57	06:20:09	12:30:19	00:08:21	00:09:28
96950619-4AC6-E811-A96A-000D3A35F53A	04:51:18	01:22:32	05:58:46	12:30:22	00:09:35	00:08:11
96950619-4AC6-E811-A96A-000D3A35F53A	05:20:52	01:28:25	05:25:32	12:30:33	00:08:01	00:07:43
96950619-4AC6-E811-A96A-000D3A35F53A	04:37:30	01:10:02	06:27:46	12:30:54	00:08:08	00:07:27
96950619-4AC6-E811-A96A-000D3A35F53A	05:08:23	01:18:57	05:41:12	12:31:04	00:10:14	00:12:18
96950619-4AC6-E811-A96A-000D3A35F53A	05:24:45	01:23:12	05:29:21	12:31:13	00:07:30	00:06:26
96950619-4AC6-E811-A96A-000D3A35F53A	05:15:30	01:16:48	05:42:04	12:31:24	00:08:25	00:08:36
96950619-4AC6-E811-A96A-000D3A35F53A	04:41:29	01:31:33	06:04:41	12:31:27	00:07:01	00:06:42
96950619-4AC6-E811-A96A-000D3A35F53A	05:46:53	01:09:47	05:25:23	12:32:11	00:04:47	00:05:21
96950619-4AC6-E811-A96A-000D3A35F53A	05:23:29	01:19:25	05:30:33	12:32:40	00:08:45	00:10:29
96950619-4AC6-E811-A96A-000D3A35F53A	05:38:26	01:25:37	05:14:18	12:33:23	00:08:01	00:07:01
96950619-4AC6-E811-A96A-000D3A35F53A	05:15:59	01:27:16	05:35:28	12:33:30	00:08:09	00:06:38
96950619-4AC6-E811-A96A-000D3A35F53A	04:59:37	01:31:03	05:49:13	12:33:42	00:06:43	00:07:05
96950619-4AC6-E811-A96A-000D3A35F53A	05:39:27	00:53:57	05:48:09	12:33:53	00:04:16	00:08:04
96950619-4AC6-E811-A96A-000D3A35F53A	05:11:26	01:13:08	05:55:58	12:34:04	00:07:13	00:06:19
96950619-4AC6-E811-A96A-000D3A35F53A	03:44:05	01:26:17	07:08:33	12:34:08	00:08:05	00:07:07
96950619-4AC6-E811-A96A-000D3A35F53A	05:28:03	01:17:32	05:37:51	12:35:07	00:05:51	00:05:51
96950619-4AC6-E811-A96A-000D3A35F53A	05:14:30	01:14:29	05:49:08	12:35:24	00:09:13	00:08:04
96950619-4AC6-E811-A96A-000D3A35F53A	05:30:39	01:15:34	05:37:32	12:35:30	00:06:05	00:05:40
96950619-4AC6-E811-A96A-000D3A35F53A	05:12:07	01:22:08	05:46:59	12:35:53	00:08:25	00:06:13
96950619-4AC6-E811-A96A-000D3A35F53A	04:44:19	01:33:29	06:05:16	12:35:58	00:06:44	00:06:10
96950619-4AC6-E811-A96A-000D3A35F53A	05:32:05	01:15:06	05:32:19	12:36:00	00:06:37	00:09:54
96950619-4AC6-E811-A96A-000D3A35F53A	05:01:29	01:22:46	05:57:30	12:36:13	00:07:51	00:06:37
96950619-4AC6-E811-A96A-000D3A35F53A	05:22:01	01:24:04	05:35:24	12:36:14	00:06:23	00:08:22
96950619-4AC6-E811-A96A-000D3A35F53A	05:19:03	01:21:18	05:37:36	12:36:17	00:10:06	00:08:13
96950619-4AC6-E811-A96A-000D3A35F53A	05:22:17	00:59:04	05:59:36	12:36:21	00:04:35	00:10:49
96950619-4AC6-E811-A96A-000D3A35F53A	05:11:07	01:14:35	05:55:15	12:36:36	00:06:12	00:09:26
96950619-4AC6-E811-A96A-000D3A35F53A	04:55:27	01:15:27	06:04:41	12:36:47	00:12:00	00:09:13
96950619-4AC6-E811-A96A-000D3A35F53A	05:28:46	01:18:39	05:34:32	12:36:57	00:06:58	00:08:03
96950619-4AC6-E811-A96A-000D3A35F53A	05:15:15	01:48:11	05:22:49	12:37:11	00:04:02	00:06:54
96950619-4AC6-E811-A96A-000D3A35F53A	04:49:50	01:18:31	06:20:27	12:37:24	00:04:06	00:04:30
96950619-4AC6-E811-A96A-000D3A35F53A	04:55:51	01:15:16	06:14:05	12:37:46	00:05:22	00:07:11
96950619-4AC6-E811-A96A-000D3A35F53A	05:37:15	01:08:49	05:35:46	12:38:21	00:08:32	00:07:58
96950619-4AC6-E811-A96A-000D3A35F53A	04:47:36	01:24:34	06:14:09	12:38:22	00:07:10	00:04:53
96950619-4AC6-E811-A96A-000D3A35F53A	04:09:40	01:15:05	06:59:54	12:38:32	00:07:16	00:06:37
96950619-4AC6-E811-A96A-000D3A35F53A	05:06:51	01:24:46	05:48:39	12:38:32	00:08:23	00:09:54
96950619-4AC6-E811-A96A-000D3A35F53A	04:57:30	01:23:31	05:58:23	12:38:39	00:10:35	00:08:40
96950619-4AC6-E811-A96A-000D3A35F53A	05:17:58	01:33:12	05:27:04	12:38:47	00:11:16	00:09:17
96950619-4AC6-E811-A96A-000D3A35F53A	06:14:49	01:12:15	05:02:02	12:38:47	00:04:41	00:04:59
96950619-4AC6-E811-A96A-000D3A35F53A	05:26:55	01:17:38	05:43:47	12:39:03	00:05:26	00:05:16
96950619-4AC6-E811-A96A-000D3A35F53A	05:02:32	01:28:55	05:53:40	12:39:04	00:06:42	00:07:15
96950619-4AC6-E811-A96A-000D3A35F53A	05:18:20	01:08:22	06:00:50	12:39:20	00:05:30	00:06:19
96950619-4AC6-E811-A96A-000D3A35F53A	05:06:40	01:14:37	06:10:03	12:39:21	00:04:10	00:03:51
96950619-4AC6-E811-A96A-000D3A35F53A	04:32:29	01:28:19	06:20:47	12:39:30	00:10:48	00:07:07
96950619-4AC6-E811-A96A-000D3A35F53A	04:37:12	01:14:23	06:26:21	12:39:34	00:12:28	00:09:11
96950619-4AC6-E811-A96A-000D3A35F53A	05:11:21	01:26:27	05:38:53	12:39:34	00:13:02	00:09:51
96950619-4AC6-E811-A96A-000D3A35F53A	04:45:08	01:37:43	06:00:10	12:39:38	00:06:45	00:09:52
96950619-4AC6-E811-A96A-000D3A35F53A	05:27:17	01:03:46	05:42:52	12:39:42	00:08:35	00:17:11
96950619-4AC6-E811-A96A-000D3A35F53A	05:10:05	01:00:40	06:11:01	12:39:58	00:06:39	00:11:33
96950619-4AC6-E811-A96A-000D3A35F53A	05:39:02	01:09:55	05:34:30	12:40:20	00:07:51	00:09:01
96950619-4AC6-E811-A96A-000D3A35F53A	05:25:47	01:27:56	05:37:13	12:40:27	00:05:18	00:04:14
96950619-4AC6-E811-A96A-000D3A35F53A	04:54:36	01:19:53	06:07:18	12:40:30	00:11:06	00:07:35
96950619-4AC6-E811-A96A-000D3A35F53A	04:56:50	01:24:01	06:05:07	12:40:37	00:07:02	00:07:37
96950619-4AC6-E811-A96A-000D3A35F53A	05:19:34	01:23:38	05:45:23	12:41:07	00:06:31	00:06:02
96950619-4AC6-E811-A96A-000D3A35F53A	04:47:51	01:17:54	06:10:19	12:41:28	00:11:35	00:13:50
96950619-4AC6-E811-A96A-000D3A35F53A	05:23:24	01:13:41	05:43:23	12:41:29	00:09:58	00:11:03
96950619-4AC6-E811-A96A-000D3A35F53A	06:02:53	01:11:35	05:15:36	12:41:36	00:05:53	00:05:39
96950619-4AC6-E811-A96A-000D3A35F53A	05:11:08	01:23:24	05:48:49	12:41:39	00:08:27	00:09:51
96950619-4AC6-E811-A96A-000D3A35F53A	05:07:55	01:16:26	05:55:23	12:41:54	00:11:40	00:10:29
96950619-4AC6-E811-A96A-000D3A35F53A	04:48:14	01:14:17	06:23:44	12:41:57	00:06:14	00:09:28
96950619-4AC6-E811-A96A-000D3A35F53A	05:15:28	01:11:14	05:54:00	12:41:58	00:08:22	00:12:53
96950619-4AC6-E811-A96A-000D3A35F53A	04:33:28	01:21:49	06:22:14	12:42:10	00:10:54	00:13:43
96950619-4AC6-E811-A96A-000D3A35F53A	05:12:08	01:16:38	06:01:34	12:42:12	00:04:32	00:07:21
96950619-4AC6-E811-A96A-000D3A35F53A	04:50:46	01:34:56	05:55:58	12:42:23	00:12:14	00:08:29
96950619-4AC6-E811-A96A-000D3A35F53A	05:03:12	01:27:26	05:57:27	12:42:24	00:07:22	00:06:57
96950619-4AC6-E811-A96A-000D3A35F53A	04:33:10	01:32:14	06:15:06	12:42:24	00:09:13	00:12:41
96950619-4AC6-E811-A96A-000D3A35F53A	04:37:35	01:33:58	06:12:46	12:42:33	00:11:31	00:06:43
96950619-4AC6-E811-A96A-000D3A35F53A	04:48:41	01:21:12	06:16:35	12:42:43	00:08:59	00:07:16
96950619-4AC6-E811-A96A-000D3A35F53A	05:33:47	01:25:24	05:30:47	12:42:43	00:05:44	00:07:02
96950619-4AC6-E811-A96A-000D3A35F53A	05:03:54	01:16:18	06:03:28	12:42:44	00:11:12	00:07:53
96950619-4AC6-E811-A96A-000D3A35F53A	04:56:16	01:13:48	06:09:39	12:42:51	00:11:35	00:11:33
96950619-4AC6-E811-A96A-000D3A35F53A	04:15:41	01:43:59	06:20:56	12:43:30	00:09:28	00:13:27
96950619-4AC6-E811-A96A-000D3A35F53A	05:06:58	01:31:41	05:40:56	12:43:35	00:11:15	00:12:45
96950619-4AC6-E811-A96A-000D3A35F53A	05:44:29	01:03:50	05:37:10	12:43:49	00:08:29	00:09:50
96950619-4AC6-E811-A96A-000D3A35F53A	05:13:49	01:10:03	06:04:28	12:43:53	00:06:46	00:08:48
96950619-4AC6-E811-A96A-000D3A35F53A	04:26:44	01:26:17	06:34:59	12:44:15	00:08:30	00:07:45
96950619-4AC6-E811-A96A-000D3A35F53A	05:43:45	01:18:56	05:30:17	12:44:15	00:05:19	00:05:59
96950619-4AC6-E811-A96A-000D3A35F53A	04:44:39	01:40:51	06:00:44	12:44:32	00:09:23	00:08:55
96950619-4AC6-E811-A96A-000D3A35F53A	05:35:45	01:00:36	05:58:38	12:44:50	00:03:35	00:06:17
96950619-4AC6-E811-A96A-000D3A35F53A	05:37:46	01:15:24	05:37:16	12:44:51	00:08:26	00:06:00
96950619-4AC6-E811-A96A-000D3A35F53A	05:38:38	01:27:59	05:27:19	12:45:12	00:05:29	00:05:47
96950619-4AC6-E811-A96A-000D3A35F53A	05:38:44	01:16:37	05:30:04	12:45:53	00:10:28	00:09:59
96950619-4AC6-E811-A96A-000D3A35F53A	05:09:44	01:19:59	06:01:35	12:45:59	00:08:32	00:06:09
96950619-4AC6-E811-A96A-000D3A35F53A	05:27:10	01:14:15	05:45:35	12:46:04	00:08:52	00:10:11
96950619-4AC6-E811-A96A-000D3A35F53A	05:06:12	01:13:12	06:13:39	12:46:14	00:05:40	00:07:32
96950619-4AC6-E811-A96A-000D3A35F53A	05:09:08	01:09:31	06:02:37	12:46:26	00:09:43	00:15:27
96950619-4AC6-E811-A96A-000D3A35F53A	05:15:18	01:21:16	05:48:13	12:46:44	00:11:46	00:10:11
96950619-4AC6-E811-A96A-000D3A35F53A	05:26:07	01:18:27	05:44:45	12:46:51	00:09:20	00:08:11
96950619-4AC6-E811-A96A-000D3A35F53A	05:30:09	01:08:47	05:57:36	12:46:56	00:05:56	00:04:27
96950619-4AC6-E811-A96A-000D3A35F53A	05:11:58	01:10:40	06:04:28	12:47:03	00:08:20	00:11:37
96950619-4AC6-E811-A96A-000D3A35F53A	05:29:16	01:18:50	05:43:44	12:47:06	00:06:29	00:08:47
96950619-4AC6-E811-A96A-000D3A35F53A	05:20:38	01:20:54	05:49:10	12:47:16	00:09:02	00:07:32
96950619-4AC6-E811-A96A-000D3A35F53A	05:41:38	01:12:40	05:44:29	12:47:18	00:04:18	00:04:14
96950619-4AC6-E811-A96A-000D3A35F53A	04:36:53	01:18:58	06:33:33	12:47:21	00:07:24	00:10:33
96950619-4AC6-E811-A96A-000D3A35F53A	04:35:08	01:37:36	06:19:11	12:47:37	00:08:11	00:07:30
96950619-4AC6-E811-A96A-000D3A35F53A	04:43:48	01:23:34	06:20:00	12:47:46	00:10:41	00:09:43
96950619-4AC6-E811-A96A-000D3A35F53A	05:21:39	01:17:10	05:54:00	12:48:08	00:07:45	00:07:34
96950619-4AC6-E811-A96A-000D3A35F53A	05:32:25	01:18:47	05:41:04	12:48:24	00:07:16	00:08:53
96950619-4AC6-E811-A96A-000D3A35F53A	05:13:45	01:09:25	06:05:16	12:48:47	00:12:09	00:08:11
96950619-4AC6-E811-A96A-000D3A35F53A	05:08:49	01:14:10	06:09:09	12:48:54	00:08:27	00:08:20
96950619-4AC6-E811-A96A-000D3A35F53A	05:48:46	01:08:00	05:37:48	12:48:55	00:06:57	00:07:24
96950619-4AC6-E811-A96A-000D3A35F53A	04:54:38	01:30:13	06:05:46	12:49:01	00:09:08	00:09:16
96950619-4AC6-E811-A96A-000D3A35F53A	05:26:18	01:15:20	05:52:01	12:49:03	00:06:57	00:08:27
96950619-4AC6-E811-A96A-000D3A35F53A	05:28:30	01:13:53	05:57:38	12:49:05	00:04:14	00:04:51
96950619-4AC6-E811-A96A-000D3A35F53A	04:16:26	01:02:30	07:11:13	12:49:17	00:06:53	00:12:16
96950619-4AC6-E811-A96A-000D3A35F53A	04:56:07	01:36:48	05:59:31	12:49:28	00:08:01	00:09:01
96950619-4AC6-E811-A96A-000D3A35F53A	05:26:28	01:21:58	05:44:53	12:49:39	00:09:14	00:07:05
96950619-4AC6-E811-A96A-000D3A35F53A	04:38:45	01:41:32	06:06:23	12:49:43	00:12:24	00:10:39
96950619-4AC6-E811-A96A-000D3A35F53A	05:37:52	01:32:01	05:26:42	12:49:57	00:06:52	00:06:30
96950619-4AC6-E811-A96A-000D3A35F53A	05:23:51	01:15:05	05:58:32	12:50:07	00:06:07	00:06:32
96950619-4AC6-E811-A96A-000D3A35F53A	05:41:29	01:06:54	05:46:44	12:50:10	00:07:32	00:07:30
96950619-4AC6-E811-A96A-000D3A35F53A	05:18:39	01:12:30	06:08:51	12:50:28	00:05:48	00:04:40
96950619-4AC6-E811-A96A-000D3A35F53A	05:27:45	01:35:41	05:21:54	12:50:34	00:08:42	00:16:33
96950619-4AC6-E811-A96A-000D3A35F53A	05:45:36	00:58:07	05:46:07	12:50:36	00:07:24	00:13:22
96950619-4AC6-E811-A96A-000D3A35F53A	04:50:15	01:30:30	06:07:25	12:50:53	00:15:06	00:07:38
96950619-4AC6-E811-A96A-000D3A35F53A	05:47:29	01:20:36	05:32:00	12:51:05	00:04:19	00:06:41
96950619-4AC6-E811-A96A-000D3A35F53A	05:17:30	01:16:31	05:54:51	12:51:08	00:13:58	00:08:17
96950619-4AC6-E811-A96A-000D3A35F53A	04:46:36	01:32:41	06:09:19	12:51:13	00:09:58	00:12:39
96950619-4AC6-E811-A96A-000D3A35F53A	04:48:26	01:09:40	06:34:23	12:51:14	00:08:52	00:09:54
96950619-4AC6-E811-A96A-000D3A35F53A	05:23:29	01:25:38	05:44:37	12:51:36	00:10:23	00:07:30
96950619-4AC6-E811-A96A-000D3A35F53A	06:00:29	01:12:19	05:25:56	12:51:41	00:06:06	00:06:50
96950619-4AC6-E811-A96A-000D3A35F53A	05:37:04	01:02:21	06:02:07	12:51:47	00:04:04	00:06:10
96950619-4AC6-E811-A96A-000D3A35F53A	05:22:25	01:23:36	05:45:16	12:51:48	00:08:40	00:11:51
96950619-4AC6-E811-A96A-000D3A35F53A	05:09:14	01:32:53	05:56:16	12:52:05	00:07:48	00:05:53
96950619-4AC6-E811-A96A-000D3A35F53A	05:06:14	01:35:24	05:54:29	12:52:09	00:08:01	00:08:01
96950619-4AC6-E811-A96A-000D3A35F53A	05:17:00	01:18:15	05:53:48	12:52:12	00:12:03	00:11:07
96950619-4AC6-E811-A96A-000D3A35F53A	05:38:46	01:11:34	05:52:59	12:52:22	00:04:10	00:04:53
96950619-4AC6-E811-A96A-000D3A35F53A	05:03:24	01:09:58	06:26:50	12:52:32	00:05:50	00:06:29
96950619-4AC6-E811-A96A-000D3A35F53A	05:19:08	01:23:48	05:50:32	12:52:50	00:09:59	00:09:22
96950619-4AC6-E811-A96A-000D3A35F53A	05:03:03	01:41:34	05:44:48	12:52:57	00:10:16	00:13:15
96950619-4AC6-E811-A96A-000D3A35F53A	04:54:24	01:25:16	06:18:09	12:53:00	00:09:06	00:06:05
96950619-4AC6-E811-A96A-000D3A35F53A	05:09:13	01:29:31	05:58:32	12:53:28	00:07:34	00:08:39
96950619-4AC6-E811-A96A-000D3A35F53A	05:00:54	01:25:33	06:08:33	12:53:50	00:08:06	00:10:44
96950619-4AC6-E811-A96A-000D3A35F53A	04:56:09	01:26:02	06:20:50	12:53:58	00:06:33	00:04:24
96950619-4AC6-E811-A96A-000D3A35F53A	05:07:55	01:25:55	06:07:06	12:54:07	00:06:44	00:06:27
96950619-4AC6-E811-A96A-000D3A35F53A	05:16:33	01:31:12	05:47:40	12:54:28	00:08:33	00:10:30
96950619-4AC6-E811-A96A-000D3A35F53A	05:37:33	01:17:43	05:39:31	12:54:38	00:09:02	00:10:49
96950619-4AC6-E811-A96A-000D3A35F53A	05:00:45	01:21:15	06:16:32	12:54:41	00:08:41	00:07:28
96950619-4AC6-E811-A96A-000D3A35F53A	05:20:02	01:17:36	06:01:05	12:55:11	00:07:37	00:08:50
96950619-4AC6-E811-A96A-000D3A35F53A	04:41:17	01:19:55	06:33:14	12:55:48	00:11:56	00:09:26
96950619-4AC6-E811-A96A-000D3A35F53A	05:04:54	01:20:08	06:16:33	12:56:01	00:06:55	00:07:31
96950619-4AC6-E811-A96A-000D3A35F53A	05:15:02	01:28:05	05:55:56	12:56:01	00:07:25	00:09:34
96950619-4AC6-E811-A96A-000D3A35F53A	05:13:44	01:09:13	06:17:26	12:56:03	00:08:47	00:06:54
96950619-4AC6-E811-A96A-000D3A35F53A	05:18:43	01:44:12	05:38:05	12:56:23	00:08:10	00:07:13
96950619-4AC6-E811-A96A-000D3A35F53A	05:47:59	01:21:27	05:27:43	12:56:50	00:09:51	00:09:50
96950619-4AC6-E811-A96A-000D3A35F53A	05:26:05	01:17:20	05:59:22	12:56:58	00:07:20	00:06:51
96950619-4AC6-E811-A96A-000D3A35F53A	05:16:26	01:22:58	06:04:00	12:57:13	00:06:37	00:07:12
96950619-4AC6-E811-A96A-000D3A35F53A	05:31:12	01:16:22	06:00:50	12:57:13	00:04:13	00:04:36
96950619-4AC6-E811-A96A-000D3A35F53A	05:39:02	01:17:38	05:49:02	12:57:14	00:05:52	00:05:39
96950619-4AC6-E811-A96A-000D3A35F53A	05:25:09	01:10:31	06:03:24	12:57:19	00:06:58	00:11:16
96950619-4AC6-E811-A96A-000D3A35F53A	05:35:19	01:10:46	05:54:10	12:57:27	00:09:01	00:08:11
96950619-4AC6-E811-A96A-000D3A35F53A	05:19:16	01:36:22	05:44:48	12:57:31	00:08:07	00:08:58
96950619-4AC6-E811-A96A-000D3A35F53A	04:57:33	01:17:01	06:23:42	12:57:33	00:10:11	00:09:05
96950619-4AC6-E811-A96A-000D3A35F53A	05:26:55	01:09:29	06:06:54	12:57:50	00:07:58	00:06:33
96950619-4AC6-E811-A96A-000D3A35F53A	05:24:03	01:31:27	05:46:29	12:57:53	00:09:03	00:06:52
96950619-4AC6-E811-A96A-000D3A35F53A	04:23:29	01:36:59	06:45:24	12:57:58	00:06:13	00:05:53
96950619-4AC6-E811-A96A-000D3A35F53A	05:35:47	01:26:35	05:36:08	12:58:09	00:07:59	00:11:41
96950619-4AC6-E811-A96A-000D3A35F53A	05:23:29	01:30:06	05:43:35	12:58:09	00:11:25	00:09:34
96950619-4AC6-E811-A96A-000D3A35F53A	04:16:23	01:34:19	06:56:37	12:58:24	00:06:04	00:05:01
96950619-4AC6-E811-A96A-000D3A35F53A	05:19:08	01:25:07	05:53:41	12:58:33	00:09:32	00:11:05
96950619-4AC6-E811-A96A-000D3A35F53A	05:11:31	01:31:04	06:03:15	12:58:58	00:08:33	00:04:35
96950619-4AC6-E811-A96A-000D3A35F53A	05:21:09	01:23:25	05:56:48	12:59:20	00:08:10	00:09:47
96950619-4AC6-E811-A96A-000D3A35F53A	05:05:45	01:14:30	06:30:00	12:59:20	00:04:01	00:05:04
96950619-4AC6-E811-A96A-000D3A35F53A	05:12:53	01:19:29	06:10:27	12:59:31	00:07:44	00:08:58
96950619-4AC6-E811-A96A-000D3A35F53A	05:29:24	01:18:58	05:44:49	12:59:35	00:11:51	00:14:32
96950619-4AC6-E811-A96A-000D3A35F53A	05:48:37	01:07:56	05:49:52	12:59:47	00:06:25	00:06:57
96950619-4AC6-E811-A96A-000D3A35F53A	04:16:37	01:15:58	07:03:39	13:00:22	00:11:58	00:12:10
96950619-4AC6-E811-A96A-000D3A35F53A	05:23:33	01:20:28	06:05:04	13:00:33	00:05:17	00:06:10
96950619-4AC6-E811-A96A-000D3A35F53A	04:38:40	01:35:15	06:20:44	13:01:09	00:14:00	00:12:30
96950619-4AC6-E811-A96A-000D3A35F53A	04:47:48	01:24:00	06:38:34	13:01:23	00:06:10	00:04:51
96950619-4AC6-E811-A96A-000D3A35F53A	05:20:57	01:08:26	06:22:32	13:01:30	00:04:19	00:05:16
96950619-4AC6-E811-A96A-000D3A35F53A	05:37:06	01:28:05	05:43:07	13:01:34	00:06:43	00:06:33
96950619-4AC6-E811-A96A-000D3A35F53A	04:39:44	01:33:26	06:35:34	13:01:43	00:06:24	00:06:35
96950619-4AC6-E811-A96A-000D3A35F53A	05:59:02	01:05:05	05:42:13	13:01:46	00:06:15	00:09:10
96950619-4AC6-E811-A96A-000D3A35F53A	04:49:08	01:40:15	06:23:21	13:01:53	00:05:01	00:04:07
96950619-4AC6-E811-A96A-000D3A35F53A	05:26:16	01:21:40	05:51:38	13:02:09	00:10:51	00:11:43
96950619-4AC6-E811-A96A-000D3A35F53A	05:31:44	01:17:42	05:56:22	13:02:36	00:08:49	00:07:59
96950619-4AC6-E811-A96A-000D3A35F53A	05:42:41	01:21:45	05:42:20	13:02:52	00:06:28	00:09:38
96950619-4AC6-E811-A96A-000D3A35F53A	05:21:26	01:17:00	06:06:41	13:03:23	00:08:39	00:09:36
96950619-4AC6-E811-A96A-000D3A35F53A	04:47:12	01:17:47	06:38:39	13:03:27	00:09:44	00:10:05
96950619-4AC6-E811-A96A-000D3A35F53A	04:59:15	01:11:27	06:36:34	13:03:38	00:07:51	00:08:30
96950619-4AC6-E811-A96A-000D3A35F53A	05:37:28	01:29:53	05:35:10	13:03:51	00:12:47	00:08:32
96950619-4AC6-E811-A96A-000D3A35F53A	05:02:49	01:37:33	06:08:03	13:04:11	00:07:01	00:08:46
96950619-4AC6-E811-A96A-000D3A35F53A	05:39:54	01:22:43	05:44:06	13:04:18	00:07:56	00:09:40
96950619-4AC6-E811-A96A-000D3A35F53A	05:06:48	01:22:16	06:22:13	13:04:42	00:06:32	00:06:54
96950619-4AC6-E811-A96A-000D3A35F53A	05:18:39	01:16:49	06:15:52	13:04:51	00:06:23	00:07:09
96950619-4AC6-E811-A96A-000D3A35F53A	05:32:35	01:25:47	05:48:12	13:04:53	00:09:05	00:09:14
96950619-4AC6-E811-A96A-000D3A35F53A	04:23:44	01:18:56	07:01:36	13:04:58	00:08:38	00:12:03
96950619-4AC6-E811-A96A-000D3A35F53A	05:14:54	01:23:50	06:13:12	13:05:00	00:06:08	00:06:55
96950619-4AC6-E811-A96A-000D3A35F53A	04:47:59	01:21:56	06:29:03	13:05:00	00:14:27	00:11:36
96950619-4AC6-E811-A96A-000D3A35F53A	05:08:15	01:26:24	06:16:54	13:05:01	00:07:12	00:06:16
96950619-4AC6-E811-A96A-000D3A35F53A	05:57:35	01:16:46	05:38:15	13:05:08	00:06:06	00:06:26
96950619-4AC6-E811-A96A-000D3A35F53A	06:04:35	01:12:16	05:36:35	13:05:16	00:06:04	00:05:47
96950619-4AC6-E811-A96A-000D3A35F53A	05:01:51	01:34:26	06:14:34	13:05:16	00:08:08	00:06:17
96950619-4AC6-E811-A96A-000D3A35F53A	05:59:44	01:27:40	05:15:28	13:05:19	00:10:39	00:11:48
96950619-4AC6-E811-A96A-000D3A35F53A	05:43:00	01:19:43	05:40:25	13:05:19	00:11:20	00:10:51
96950619-4AC6-E811-A96A-000D3A35F53A	05:45:53	01:24:32	05:42:58	13:05:27	00:06:35	00:05:28
96950619-4AC6-E811-A96A-000D3A35F53A	05:57:13	01:20:20	05:29:33	13:05:40	00:06:34	00:11:59
96950619-4AC6-E811-A96A-000D3A35F53A	05:27:43	01:14:04	06:08:36	13:05:58	00:07:45	00:07:50
96950619-4AC6-E811-A96A-000D3A35F53A	04:49:15	01:27:27	06:26:59	13:06:38	00:13:08	00:09:49
96950619-4AC6-E811-A96A-000D3A35F53A	05:34:50	01:22:36	05:56:51	13:06:52	00:05:18	00:07:16
96950619-4AC6-E811-A96A-000D3A35F53A	05:11:24	01:20:02	06:20:41	13:07:13	00:08:50	00:06:16
96950619-4AC6-E811-A96A-000D3A35F53A	05:19:57	01:15:26	06:18:06	13:07:28	00:05:46	00:08:12
96950619-4AC6-E811-A96A-000D3A35F53A	05:38:23	01:08:44	06:08:33	13:07:40	00:05:52	00:06:08
96950619-4AC6-E811-A96A-000D3A35F53A	05:19:18	01:19:28	06:08:54	13:07:58	00:09:01	00:11:17
96950619-4AC6-E811-A96A-000D3A35F53A	05:16:39	01:08:58	06:25:45	13:08:09	00:06:43	00:10:04
96950619-4AC6-E811-A96A-000D3A35F53A	04:45:36	01:19:24	06:47:24	13:08:31	00:07:40	00:08:27
96950619-4AC6-E811-A96A-000D3A35F53A	05:05:29	01:16:21	06:26:35	13:09:02	00:08:14	00:12:24
96950619-4AC6-E811-A96A-000D3A35F53A	05:04:24	01:32:51	06:09:19	13:09:08	00:11:56	00:10:38
96950619-4AC6-E811-A96A-000D3A35F53A	05:44:25	01:09:55	05:57:25	13:09:27	00:09:19	00:08:23
96950619-4AC6-E811-A96A-000D3A35F53A	05:33:06	01:17:03	06:00:06	13:09:29	00:06:22	00:12:53
96950619-4AC6-E811-A96A-000D3A35F53A	05:48:10	01:20:50	05:44:28	13:09:42	00:09:23	00:06:52
96950619-4AC6-E811-A96A-000D3A35F53A	04:54:38	01:18:14	06:30:48	13:10:02	00:12:59	00:13:23
96950619-4AC6-E811-A96A-000D3A35F53A	04:40:24	01:40:47	06:34:04	13:10:10	00:08:34	00:06:21
96950619-4AC6-E811-A96A-000D3A35F53A	05:11:55	01:19:34	06:25:16	13:10:22	00:05:38	00:07:58
96950619-4AC6-E811-A96A-000D3A35F53A	04:55:24	01:25:06	06:27:21	13:10:25	00:14:44	00:07:50
96950619-4AC6-E811-A96A-000D3A35F53A	05:26:33	01:20:34	06:08:59	13:10:38	00:06:10	00:08:22
96950619-4AC6-E811-A96A-000D3A35F53A	04:58:28	01:45:29	06:07:34	13:10:49	00:11:37	00:07:41
96950619-4AC6-E811-A96A-000D3A35F53A	05:03:45	01:20:26	06:31:09	13:10:54	00:06:50	00:08:44
96950619-4AC6-E811-A96A-000D3A35F53A	04:17:49	01:22:28	07:08:07	13:11:16	00:11:05	00:11:47
96950619-4AC6-E811-A96A-000D3A35F53A	04:57:13	01:31:10	06:27:10	13:11:21	00:07:52	00:07:56
96950619-4AC6-E811-A96A-000D3A35F53A	05:23:07	01:22:54	06:04:03	13:11:28	00:08:47	00:12:38
96950619-4AC6-E811-A96A-000D3A35F53A	05:30:52	01:22:15	05:54:58	13:11:38	00:13:26	00:10:09
96950619-4AC6-E811-A96A-000D3A35F53A	05:49:56	01:22:55	05:47:06	13:11:41	00:05:30	00:06:14
96950619-4AC6-E811-A96A-000D3A35F53A	04:24:41	01:35:59	06:51:45	13:11:44	00:11:21	00:07:57
96950619-4AC6-E811-A96A-000D3A35F53A	05:35:41	01:25:29	05:51:44	13:11:49	00:10:40	00:08:15
96950619-4AC6-E811-A96A-000D3A35F53A	04:56:18	01:16:52	06:45:26	13:11:51	00:06:19	00:06:56
96950619-4AC6-E811-A96A-000D3A35F53A	05:30:08	01:09:14	06:15:50	13:12:09	00:09:15	00:07:42
96950619-4AC6-E811-A96A-000D3A35F53A	05:08:16	00:59:31	06:50:13	13:12:21	00:05:47	00:08:33
96950619-4AC6-E811-A96A-000D3A35F53A	04:48:37	01:52:18	06:09:32	13:12:36	00:10:17	00:11:52
96950619-4AC6-E811-A96A-000D3A35F53A	05:20:50	01:16:03	06:19:00	13:12:49	00:09:18	00:07:39
96950619-4AC6-E811-A96A-000D3A35F53A	04:27:44	01:28:57	06:47:54	13:12:53	00:14:00	00:14:17
96950619-4AC6-E811-A96A-000D3A35F53A	05:13:35	01:11:31	06:29:38	13:13:00	00:10:19	00:07:58
96950619-4AC6-E811-A96A-000D3A35F53A	04:33:11	01:27:10	06:53:03	13:13:00	00:09:27	00:10:09
96950619-4AC6-E811-A96A-000D3A35F53A	05:45:48	01:13:37	05:58:50	13:13:06	00:07:26	00:07:24
96950619-4AC6-E811-A96A-000D3A35F53A	04:40:36	01:28:39	06:49:32	13:13:44	00:08:06	00:06:51
96950619-4AC6-E811-A96A-000D3A35F53A	06:04:54	01:26:41	05:27:04	13:14:03	00:07:51	00:07:33
96950619-4AC6-E811-A96A-000D3A35F53A	05:22:43	01:29:33	06:10:19	13:14:34	00:05:53	00:06:07
96950619-4AC6-E811-A96A-000D3A35F53A	05:18:22	01:21:30	06:19:16	13:15:05	00:08:26	00:07:30
96950619-4AC6-E811-A96A-000D3A35F53A	04:41:23	01:42:58	06:30:50	13:15:13	00:12:18	00:07:43
96950619-4AC6-E811-A96A-000D3A35F53A	05:55:08	01:15:15	05:54:50	13:15:30	00:05:00	00:05:16
96950619-4AC6-E811-A96A-000D3A35F53A	06:43:36	01:05:14	05:15:09	13:15:31	00:05:33	00:05:59
96950619-4AC6-E811-A96A-000D3A35F53A	05:19:20	01:11:49	06:24:21	13:16:21	00:11:14	00:09:38
96950619-4AC6-E811-A96A-000D3A35F53A	05:29:57	01:20:18	06:11:45	13:16:31	00:06:46	00:07:45
96950619-4AC6-E811-A96A-000D3A35F53A	05:33:36	01:33:54	05:48:45	13:16:35	00:07:42	00:12:38
96950619-4AC6-E811-A96A-000D3A35F53A	05:00:18	01:23:25	06:32:58	13:16:39	00:11:12	00:08:45
96950619-4AC6-E811-A96A-000D3A35F53A	05:04:29	01:16:48	06:31:41	13:16:39	00:10:09	00:13:33
96950619-4AC6-E811-A96A-000D3A35F53A	05:15:42	01:33:04	06:13:11	13:16:52	00:08:04	00:06:51
96950619-4AC6-E811-A96A-000D3A35F53A	05:13:19	01:39:20	06:11:29	13:16:56	00:06:49	00:05:58
96950619-4AC6-E811-A96A-000D3A35F53A	05:01:39	01:19:32	06:37:30	13:17:17	00:08:53	00:09:43
96950619-4AC6-E811-A96A-000D3A35F53A	05:40:58	01:35:41	05:44:35	13:17:19	00:08:12	00:07:53
96950619-4AC6-E811-A96A-000D3A35F53A	05:35:26	01:14:26	06:07:55	13:17:35	00:11:02	00:08:46
96950619-4AC6-E811-A96A-000D3A35F53A	05:28:58	01:16:11	06:16:43	13:17:51	00:07:12	00:08:48
96950619-4AC6-E811-A96A-000D3A35F53A	05:29:33	01:20:44	05:55:27	13:18:00	00:14:53	00:17:24
96950619-4AC6-E811-A96A-000D3A35F53A	05:24:21	01:42:38	05:54:30	13:18:08	00:09:22	00:07:17
96950619-4AC6-E811-A96A-000D3A35F53A	05:17:32	01:27:46	06:17:25	13:18:17	00:07:55	00:07:39
96950619-4AC6-E811-A96A-000D3A35F53A	05:43:31	01:30:49	05:47:43	13:18:28	00:09:35	00:06:50
96950619-4AC6-E811-A96A-000D3A35F53A	04:33:22	01:26:02	06:57:38	13:19:02	00:12:26	00:09:34
96950619-4AC6-E811-A96A-000D3A35F53A	04:51:11	01:34:28	06:26:13	13:19:19	00:16:23	00:11:04
96950619-4AC6-E811-A96A-000D3A35F53A	05:10:38	01:14:26	06:29:50	13:19:47	00:09:09	00:15:44
96950619-4AC6-E811-A96A-000D3A35F53A	05:33:56	01:22:50	05:59:32	13:19:47	00:10:02	00:13:28
96950619-4AC6-E811-A96A-000D3A35F53A	05:16:31	01:26:29	06:16:02	13:19:50	00:10:29	00:10:20
96950619-4AC6-E811-A96A-000D3A35F53A	04:28:08	01:28:05	07:07:07	13:19:58	00:08:38	00:07:59
96950619-4AC6-E811-A96A-000D3A35F53A	05:17:35	01:21:34	06:26:06	13:20:30	00:08:20	00:06:55
96950619-4AC6-E811-A96A-000D3A35F53A	05:51:48	01:05:07	06:10:27	13:20:36	00:06:22	00:06:52
96950619-4AC6-E811-A96A-000D3A35F53A	05:07:43	01:29:08	06:14:42	13:20:55	00:18:55	00:10:26
96950619-4AC6-E811-A96A-000D3A35F53A	05:15:24	01:15:03	06:29:06	13:21:09	00:10:33	00:11:03
96950619-4AC6-E811-A96A-000D3A35F53A	05:31:32	01:26:47	06:03:37	13:21:17	00:10:36	00:08:46
96950619-4AC6-E811-A96A-000D3A35F53A	05:15:35	01:35:22	06:06:01	13:21:21	00:11:15	00:13:08
96950619-4AC6-E811-A96A-000D3A35F53A	05:09:54	01:26:56	06:28:49	13:21:32	00:07:55	00:07:59
96950619-4AC6-E811-A96A-000D3A35F53A	05:17:44	01:19:47	06:27:53	13:21:42	00:09:18	00:07:01
96950619-4AC6-E811-A96A-000D3A35F53A	05:02:13	01:33:45	06:23:34	13:22:19	00:09:56	00:12:51
96950619-4AC6-E811-A96A-000D3A35F53A	05:58:04	00:59:40	06:11:22	13:22:24	00:06:56	00:06:21
96950619-4AC6-E811-A96A-000D3A35F53A	05:39:47	01:27:44	06:00:15	13:22:53	00:07:23	00:07:44
96950619-4AC6-E811-A96A-000D3A35F53A	04:54:32	01:28:12	06:45:23	13:22:54	00:08:01	00:06:46
96950619-4AC6-E811-A96A-000D3A35F53A	05:20:41	01:17:15	06:29:48	13:23:05	00:06:28	00:08:53
96950619-4AC6-E811-A96A-000D3A35F53A	05:03:04	01:40:43	06:22:07	13:23:22	00:10:17	00:07:11
96950619-4AC6-E811-A96A-000D3A35F53A	05:51:29	01:23:05	05:39:04	13:23:34	00:16:17	00:13:38
96950619-4AC6-E811-A96A-000D3A35F53A	04:35:15	02:13:39	06:18:56	13:23:45	00:07:29	00:08:26
96950619-4AC6-E811-A96A-000D3A35F53A	05:51:50	01:24:36	05:52:36	13:23:56	00:07:14	00:07:39
96950619-4AC6-E811-A96A-000D3A35F53A	05:22:55	01:26:03	06:13:54	13:24:27	00:10:48	00:10:47
96950619-4AC6-E811-A96A-000D3A35F53A	06:00:25	00:57:24	06:07:02	13:24:29	00:07:38	00:11:58
96950619-4AC6-E811-A96A-000D3A35F53A	05:26:22	01:27:29	06:14:46	13:24:43	00:08:24	00:07:41
96950619-4AC6-E811-A96A-000D3A35F53A	05:41:44	01:15:44	06:01:45	13:24:44	00:13:00	00:12:31
96950619-4AC6-E811-A96A-000D3A35F53A	06:01:11	01:12:47	05:50:35	13:24:54	00:09:47	00:10:34
96950619-4AC6-E811-A96A-000D3A35F53A	05:12:18	01:23:40	06:24:47	13:25:00	00:09:52	00:14:23
96950619-4AC6-E811-A96A-000D3A35F53A	05:54:28	01:35:46	05:38:54	13:25:21	00:08:19	00:07:54
96950619-4AC6-E811-A96A-000D3A35F53A	05:13:00	01:13:16	06:44:52	13:25:28	00:06:22	00:07:58
96950619-4AC6-E811-A96A-000D3A35F53A	05:53:56	01:13:50	06:03:07	13:25:36	00:07:06	00:07:36
96950619-4AC6-E811-A96A-000D3A35F53A	05:38:37	01:25:56	06:08:02	13:25:52	00:06:38	00:06:39
96950619-4AC6-E811-A96A-000D3A35F53A	04:54:03	01:29:01	06:46:55	13:25:56	00:09:50	00:06:06
96950619-4AC6-E811-A96A-000D3A35F53A	04:45:11	01:25:08	07:00:42	13:26:08	00:08:44	00:06:24
96950619-4AC6-E811-A96A-000D3A35F53A	06:53:08	01:20:29	05:01:17	13:26:08	00:05:37	00:05:37
96950619-4AC6-E811-A96A-000D3A35F53A	05:34:30	01:19:43	06:15:07	13:26:09	00:08:08	00:08:41
96950619-4AC6-E811-A96A-000D3A35F53A	05:50:55	01:04:35	05:58:04	13:26:17	00:14:57	00:17:47
96950619-4AC6-E811-A96A-000D3A35F53A	06:03:13	01:20:09	05:51:09	13:26:19	00:05:59	00:05:48
96950619-4AC6-E811-A96A-000D3A35F53A	05:14:56	01:05:40	06:42:53	13:26:22	00:10:23	00:12:29
96950619-4AC6-E811-A96A-000D3A35F53A	05:41:06	01:15:34	06:05:58	13:26:22	00:13:10	00:10:35
96950619-4AC6-E811-A96A-000D3A35F53A	04:53:12	01:10:18	07:08:57	13:26:27	00:06:11	00:07:49
96950619-4AC6-E811-A96A-000D3A35F53A	06:05:53	01:13:56	05:48:59	13:26:33	00:08:29	00:09:16
96950619-4AC6-E811-A96A-000D3A35F53A	05:03:46	01:20:26	06:47:58	13:26:55	00:05:31	00:09:14
96950619-4AC6-E811-A96A-000D3A35F53A	05:14:39	01:17:53	06:41:29	13:27:12	00:07:11	00:06:00
96950619-4AC6-E811-A96A-000D3A35F53A	05:01:11	01:32:13	06:35:38	13:27:14	00:09:53	00:08:18
96950619-4AC6-E811-A96A-000D3A35F53A	05:28:04	01:11:36	06:31:14	13:27:14	00:09:09	00:07:10
96950619-4AC6-E811-A96A-000D3A35F53A	05:37:09	01:11:39	06:18:23	13:27:18	00:09:44	00:10:23
96950619-4AC6-E811-A96A-000D3A35F53A	05:05:27	01:19:47	06:45:16	13:27:20	00:07:34	00:09:16
96950619-4AC6-E811-A96A-000D3A35F53A	06:22:39	01:03:12	05:45:30	13:27:39	00:06:50	00:09:27
96950619-4AC6-E811-A96A-000D3A35F53A	05:45:08	01:29:04	05:56:45	13:27:50	00:08:12	00:08:41
96950619-4AC6-E811-A96A-000D3A35F53A	06:08:42	01:21:00	05:42:24	13:27:53	00:06:03	00:09:45
96950619-4AC6-E811-A96A-000D3A35F53A	05:25:29	01:23:11	06:22:10	13:27:54	00:08:05	00:08:59
96950619-4AC6-E811-A96A-000D3A35F53A	06:13:51	01:17:05	05:40:26	13:28:01	00:08:12	00:08:27
96950619-4AC6-E811-A96A-000D3A35F53A	05:22:17	01:20:26	06:22:11	13:28:30	00:13:14	00:10:22
96950619-4AC6-E811-A96A-000D3A35F53A	06:20:27	01:16:17	05:31:41	13:28:37	00:11:37	00:08:35
96950619-4AC6-E811-A96A-000D3A35F53A	06:00:48	01:25:34	05:47:08	13:28:46	00:05:50	00:09:26
96950619-4AC6-E811-A96A-000D3A35F53A	05:51:14	01:19:33	06:00:07	13:28:46	00:09:13	00:08:38
96950619-4AC6-E811-A96A-000D3A35F53A	05:16:44	01:25:28	06:23:31	13:28:48	00:10:56	00:12:09
96950619-4AC6-E811-A96A-000D3A35F53A	05:18:38	01:39:32	06:16:03	13:28:48	00:08:09	00:06:26
96950619-4AC6-E811-A96A-000D3A35F53A	05:49:49	01:18:50	06:04:10	13:29:00	00:08:04	00:08:06
96950619-4AC6-E811-A96A-000D3A35F53A	06:40:37	01:12:43	05:16:39	13:29:02	00:08:59	00:10:03
96950619-4AC6-E811-A96A-000D3A35F53A	05:16:46	01:19:27	06:28:48	13:29:06	00:14:31	00:09:33
96950619-4AC6-E811-A96A-000D3A35F53A	05:33:59	01:10:37	06:21:48	13:29:07	00:13:34	00:09:09
96950619-4AC6-E811-A96A-000D3A35F53A	06:09:02	01:19:07	05:44:21	13:29:16	00:06:24	00:10:22
96950619-4AC6-E811-A96A-000D3A35F53A	05:19:36	01:23:24	06:23:32	13:29:32	00:13:14	00:09:46
96950619-4AC6-E811-A96A-000D3A35F53A	05:36:48	01:35:14	06:01:25	13:30:03	00:08:05	00:08:32
96950619-4AC6-E811-A96A-000D3A35F53A	05:37:04	01:14:39	06:24:08	13:30:14	00:06:36	00:07:48
96950619-4AC6-E811-A96A-000D3A35F53A	05:05:19	01:32:04	06:33:34	13:30:21	00:09:50	00:09:34
96950619-4AC6-E811-A96A-000D3A35F53A	04:59:44	01:21:23	06:43:35	13:30:27	00:11:52	00:13:54
96950619-4AC6-E811-A96A-000D3A35F53A	05:51:25	01:17:59	06:02:24	13:30:34	00:08:04	00:10:41
96950619-4AC6-E811-A96A-000D3A35F53A	04:50:29	01:21:50	06:54:26	13:30:55	00:13:58	00:10:13
96950619-4AC6-E811-A96A-000D3A35F53A	06:53:06	01:08:28	05:19:33	13:30:57	00:04:22	00:05:27
96950619-4AC6-E811-A96A-000D3A35F53A	06:01:17	01:29:29	05:41:00	13:31:05	00:10:03	00:09:15
96950619-4AC6-E811-A96A-000D3A35F53A	05:11:32	01:31:36	06:24:39	13:31:12	00:10:47	00:12:38
96950619-4AC6-E811-A96A-000D3A35F53A	06:02:09	01:03:24	06:15:02	13:31:15	00:05:07	00:05:32
96950619-4AC6-E811-A96A-000D3A35F53A	05:01:50	01:22:00	06:48:15	13:31:23	00:09:30	00:09:48
96950619-4AC6-E811-A96A-000D3A35F53A	05:25:58	01:27:46	06:20:26	13:31:59	00:07:40	00:10:09
96950619-4AC6-E811-A96A-000D3A35F53A	05:20:51	01:24:19	06:23:14	13:32:00	00:11:11	00:12:24
96950619-4AC6-E811-A96A-000D3A35F53A	05:13:03	01:17:35	06:44:57	13:32:04	00:08:20	00:08:09
96950619-4AC6-E811-A96A-000D3A35F53A	05:39:02	01:10:41	06:21:50	13:32:15	00:11:00	00:09:42
96950619-4AC6-E811-A96A-000D3A35F53A	04:52:47	01:37:02	06:39:26	13:32:23	00:10:04	00:13:04
96950619-4AC6-E811-A96A-000D3A35F53A	04:56:58	01:37:03	06:31:12	13:32:26	00:16:40	00:10:32
96950619-4AC6-E811-A96A-000D3A35F53A	05:49:56	01:16:35	06:10:46	13:32:31	00:06:29	00:08:45
96950619-4AC6-E811-A96A-000D3A35F53A	05:02:55	01:15:23	06:50:23	13:32:34	00:11:04	00:12:49
96950619-4AC6-E811-A96A-000D3A35F53A	04:30:59	01:36:09	07:01:59	13:32:39	00:10:41	00:12:51
96950619-4AC6-E811-A96A-000D3A35F53A	05:36:36	01:26:56	06:13:33	13:32:47	00:08:12	00:07:30
96950619-4AC6-E811-A96A-000D3A35F53A	05:39:29	01:18:32	06:08:38	13:32:48	00:16:44	00:09:25
96950619-4AC6-E811-A96A-000D3A35F53A	05:51:36	01:10:19	06:01:30	13:32:50	00:13:55	00:15:32
96950619-4AC6-E811-A96A-000D3A35F53A	05:47:59	01:19:05	06:12:28	13:32:52	00:06:16	00:07:03
96950619-4AC6-E811-A96A-000D3A35F53A	05:29:45	01:04:38	06:44:09	13:32:58	00:04:42	00:09:43
96950619-4AC6-E811-A96A-000D3A35F53A	05:39:07	01:50:47	05:51:53	13:33:19	00:05:02	00:06:31
96950619-4AC6-E811-A96A-000D3A35F53A	04:18:51	01:33:19	07:10:11	13:33:21	00:15:52	00:15:08
96950619-4AC6-E811-A96A-000D3A35F53A	05:40:26	01:11:56	06:21:04	13:33:40	00:09:43	00:10:31
96950619-4AC6-E811-A96A-000D3A35F53A	05:21:20	01:20:59	06:33:03	13:33:51	00:09:02	00:09:27
96950619-4AC6-E811-A96A-000D3A35F53A	06:19:07	01:17:16	05:41:39	13:34:21	00:08:29	00:07:48
96950619-4AC6-E811-A96A-000D3A35F53A	05:02:14	01:43:56	06:32:14	13:34:44	00:08:57	00:07:23
96950619-4AC6-E811-A96A-000D3A35F53A	05:14:49	01:22:13	06:36:49	13:34:53	00:10:53	00:10:08
96950619-4AC6-E811-A96A-000D3A35F53A	05:12:37	01:38:10	06:21:18	13:34:56	00:10:36	00:12:15
96950619-4AC6-E811-A96A-000D3A35F53A	05:22:19	01:24:38	06:28:25	13:35:05	00:09:39	00:10:03
96950619-4AC6-E811-A96A-000D3A35F53A	06:15:37	01:19:46	05:43:22	13:35:06	00:08:08	00:08:13
96950619-4AC6-E811-A96A-000D3A35F53A	05:52:01	01:25:02	06:01:31	13:35:18	00:08:56	00:07:48
96950619-4AC6-E811-A96A-000D3A35F53A	06:01:24	01:09:24	05:56:54	13:35:20	00:11:27	00:16:11
96950619-4AC6-E811-A96A-000D3A35F53A	05:38:44	01:25:15	06:07:46	13:35:28	00:13:36	00:10:08
96950619-4AC6-E811-A96A-000D3A35F53A	00:00:00	01:13:19	07:19:01	13:35:29	00:08:25	00:00:00
96950619-4AC6-E811-A96A-000D3A35F53A	05:25:44	01:33:32	06:04:34	13:35:36	00:14:59	00:16:48
96950619-4AC6-E811-A96A-000D3A35F53A	05:39:40	01:24:09	06:13:48	13:35:46	00:09:03	00:09:05
96950619-4AC6-E811-A96A-000D3A35F53A	05:17:19	01:23:57	06:37:18	13:36:09	00:08:24	00:09:11
96950619-4AC6-E811-A96A-000D3A35F53A	05:12:27	01:29:21	06:21:42	13:36:10	00:14:19	00:18:22
96950619-4AC6-E811-A96A-000D3A35F53A	05:38:15	01:28:31	06:18:18	13:36:19	00:06:23	00:04:53
96950619-4AC6-E811-A96A-000D3A35F53A	05:50:54	01:27:09	06:04:59	13:36:20	00:05:30	00:07:48
96950619-4AC6-E811-A96A-000D3A35F53A	05:55:04	01:22:49	06:00:03	13:36:57	00:09:56	00:09:05
96950619-4AC6-E811-A96A-000D3A35F53A	05:39:01	01:25:03	06:09:45	13:36:58	00:12:47	00:10:22
96950619-4AC6-E811-A96A-000D3A35F53A	05:43:31	01:18:00	06:12:50	13:37:02	00:12:03	00:10:39
96950619-4AC6-E811-A96A-000D3A35F53A	04:58:18	01:39:48	06:36:55	13:37:12	00:08:18	00:13:53
96950619-4AC6-E811-A96A-000D3A35F53A	04:47:52	01:38:51	06:44:27	13:37:19	00:09:09	00:17:01
96950619-4AC6-E811-A96A-000D3A35F53A	05:15:25	01:14:08	06:56:29	13:37:32	00:06:37	00:04:52
96950619-4AC6-E811-A96A-000D3A35F53A	06:10:42	01:09:57	05:59:45	13:37:35	00:08:30	00:08:42
96950619-4AC6-E811-A96A-000D3A35F53A	05:21:01	01:24:45	06:35:49	13:37:38	00:07:36	00:08:26
96950619-4AC6-E811-A96A-000D3A35F53A	05:40:31	01:23:40	06:08:27	13:37:44	00:13:38	00:11:27
96950619-4AC6-E811-A96A-000D3A35F53A	04:46:23	01:23:07	07:02:22	13:37:46	00:12:24	00:13:31
96950619-4AC6-E811-A96A-000D3A35F53A	05:45:37	01:31:55	06:00:03	13:37:49	00:09:59	00:10:15
96950619-4AC6-E811-A96A-000D3A35F53A	06:13:05	01:22:26	05:48:12	13:37:56	00:07:40	00:06:34
96950619-4AC6-E811-A96A-000D3A35F53A	06:12:36	01:15:01	05:46:19	13:38:06	00:09:40	00:14:30
96950619-4AC6-E811-A96A-000D3A35F53A	05:46:16	01:27:11	06:11:02	13:38:32	00:08:22	00:05:40
96950619-4AC6-E811-A96A-000D3A35F53A	05:05:29	01:39:50	06:30:24	13:38:38	00:09:41	00:13:14
96950619-4AC6-E811-A96A-000D3A35F53A	05:31:49	01:29:09	06:21:07	13:38:51	00:08:43	00:08:04
96950619-4AC6-E811-A96A-000D3A35F53A	05:10:38	01:32:29	06:42:45	13:38:54	00:06:22	00:06:40
96950619-4AC6-E811-A96A-000D3A35F53A	05:46:35	01:06:52	06:22:47	13:39:06	00:08:40	00:14:13
96950619-4AC6-E811-A96A-000D3A35F53A	04:37:50	01:30:58	07:06:16	13:39:20	00:11:48	00:12:29
96950619-4AC6-E811-A96A-000D3A35F53A	05:14:11	01:31:45	06:29:54	13:39:26	00:12:18	00:11:17
96950619-4AC6-E811-A96A-000D3A35F53A	05:27:04	01:16:22	06:30:04	13:39:30	00:13:52	00:12:07
96950619-4AC6-E811-A96A-000D3A35F53A	06:01:25	01:24:06	05:57:18	13:39:55	00:07:59	00:09:08
96950619-4AC6-E811-A96A-000D3A35F53A	04:35:11	01:36:32	07:10:04	13:39:58	00:09:34	00:08:36
96950619-4AC6-E811-A96A-000D3A35F53A	05:13:44	01:49:27	06:26:53	13:40:13	00:05:22	00:04:48
96950619-4AC6-E811-A96A-000D3A35F53A	04:58:28	01:40:26	06:40:01	13:40:14	00:11:59	00:09:20
96950619-4AC6-E811-A96A-000D3A35F53A	05:25:32	01:31:11	06:15:14	13:40:23	00:16:20	00:12:06
96950619-4AC6-E811-A96A-000D3A35F53A	05:24:31	01:31:27	06:26:49	13:40:37	00:08:50	00:08:59
96950619-4AC6-E811-A96A-000D3A35F53A	05:11:55	01:14:19	06:53:38	13:40:42	00:09:01	00:11:49
96950619-4AC6-E811-A96A-000D3A35F53A	05:42:16	01:24:17	06:19:09	13:41:10	00:06:50	00:08:38
96950619-4AC6-E811-A96A-000D3A35F53A	06:03:26	01:14:23	06:10:12	13:41:11	00:06:08	00:07:03
96950619-4AC6-E811-A96A-000D3A35F53A	05:22:33	01:28:22	06:36:28	13:41:16	00:06:56	00:06:58
96950619-4AC6-E811-A96A-000D3A35F53A	05:21:27	01:50:26	06:14:40	13:41:24	00:06:21	00:08:31
96950619-4AC6-E811-A96A-000D3A35F53A	05:26:36	01:18:58	06:38:56	13:41:27	00:08:34	00:08:23
96950619-4AC6-E811-A96A-000D3A35F53A	05:17:50	01:25:25	06:32:00	13:41:36	00:12:28	00:13:54
96950619-4AC6-E811-A96A-000D3A35F53A	05:10:51	01:23:42	06:50:28	13:41:51	00:09:24	00:07:26
96950619-4AC6-E811-A96A-000D3A35F53A	05:48:53	01:31:33	05:55:50	13:41:59	00:10:06	00:15:36
96950619-4AC6-E811-A96A-000D3A35F53A	04:59:30	01:25:46	06:53:57	13:42:01	00:10:49	00:11:59
96950619-4AC6-E811-A96A-000D3A35F53A	05:26:10	01:26:04	06:21:18	13:42:13	00:10:58	00:17:43
96950619-4AC6-E811-A96A-000D3A35F53A	05:41:04	01:22:24	06:19:40	13:42:17	00:09:52	00:09:18
96950619-4AC6-E811-A96A-000D3A35F53A	05:38:42	01:25:38	06:17:21	13:42:20	00:10:50	00:09:49
96950619-4AC6-E811-A96A-000D3A35F53A	05:41:04	01:25:45	06:08:13	13:42:22	00:12:56	00:14:23
96950619-4AC6-E811-A96A-000D3A35F53A	06:17:00	00:56:44	06:14:05	13:42:42	00:07:58	00:06:56
96950619-4AC6-E811-A96A-000D3A35F53A	05:47:27	01:38:51	05:55:41	13:42:46	00:09:32	00:11:15
96950619-4AC6-E811-A96A-000D3A35F53A	05:32:15	01:32:03	06:22:47	13:42:49	00:07:29	00:08:15
96950619-4AC6-E811-A96A-000D3A35F53A	05:15:45	01:33:57	06:32:40	13:42:49	00:09:53	00:10:33
96950619-4AC6-E811-A96A-000D3A35F53A	06:21:32	01:11:28	05:48:56	13:42:51	00:07:51	00:13:04
96950619-4AC6-E811-A96A-000D3A35F53A	06:38:18	01:22:19	05:25:24	13:42:53	00:06:22	00:10:31
96950619-4AC6-E811-A96A-000D3A35F53A	05:04:22	01:21:43	06:50:54	13:42:56	00:16:09	00:09:47
96950619-4AC6-E811-A96A-000D3A35F53A	05:43:20	01:18:22	06:22:43	13:42:57	00:11:15	00:07:17
96950619-4AC6-E811-A96A-000D3A35F53A	06:14:05	01:10:31	05:47:21	13:43:03	00:13:51	00:17:16
96950619-4AC6-E811-A96A-000D3A35F53A	05:03:01	01:46:48	06:36:47	13:43:03	00:08:35	00:07:53
96950619-4AC6-E811-A96A-000D3A35F53A	05:35:54	01:23:35	06:12:52	13:43:07	00:12:46	00:18:00
96950619-4AC6-E811-A96A-000D3A35F53A	05:56:05	01:28:12	06:02:07	13:43:15	00:07:40	00:09:11
96950619-4AC6-E811-A96A-000D3A35F53A	05:55:27	01:14:56	06:14:52	13:43:15	00:07:43	00:10:17
96950619-4AC6-E811-A96A-000D3A35F53A	04:50:40	01:30:33	06:54:02	13:43:16	00:14:39	00:13:21
96950619-4AC6-E811-A96A-000D3A35F53A	06:09:12	01:27:59	05:52:28	13:43:18	00:06:52	00:06:46
96950619-4AC6-E811-A96A-000D3A35F53A	05:29:29	01:23:43	06:23:02	13:43:49	00:07:57	00:19:37
96950619-4AC6-E811-A96A-000D3A35F53A	05:34:32	01:25:20	06:32:03	13:43:58	00:05:53	00:06:10
96950619-4AC6-E811-A96A-000D3A35F53A	04:55:48	01:23:38	07:11:48	13:44:02	00:08:21	00:04:27
96950619-4AC6-E811-A96A-000D3A35F53A	05:38:03	01:36:45	06:09:45	13:44:23	00:09:10	00:10:38
96950619-4AC6-E811-A96A-000D3A35F53A	06:15:08	01:22:45	05:43:37	13:44:53	00:11:42	00:11:40
96950619-4AC6-E811-A96A-000D3A35F53A	05:39:24	01:26:50	06:12:57	13:44:57	00:15:13	00:10:34
96950619-4AC6-E811-A96A-000D3A35F53A	04:51:53	01:23:22	07:12:26	13:45:00	00:07:37	00:09:42
96950619-4AC6-E811-A96A-000D3A35F53A	05:56:36	01:17:59	06:12:36	13:45:02	00:09:33	00:08:17
96950619-4AC6-E811-A96A-000D3A35F53A	04:44:02	01:30:52	07:12:18	13:45:03	00:10:36	00:07:15
96950619-4AC6-E811-A96A-000D3A35F53A	05:38:12	01:22:10	06:23:44	13:45:19	00:10:19	00:10:55
96950619-4AC6-E811-A96A-000D3A35F53A	05:49:24	01:25:33	06:10:35	13:45:20	00:10:57	00:08:51
96950619-4AC6-E811-A96A-000D3A35F53A	05:13:23	01:27:43	06:31:16	13:45:27	00:14:10	00:18:54
96950619-4AC6-E811-A96A-000D3A35F53A	06:08:01	01:13:55	06:12:03	13:45:30	00:05:11	00:06:21
96950619-4AC6-E811-A96A-000D3A35F53A	06:07:13	01:28:09	05:53:39	13:45:33	00:07:58	00:08:34
96950619-4AC6-E811-A96A-000D3A35F53A	05:34:20	01:08:23	06:43:48	13:46:02	00:06:52	00:12:40
96950619-4AC6-E811-A96A-000D3A35F53A	05:29:12	01:21:02	06:31:26	13:46:23	00:12:26	00:12:17
96950619-4AC6-E811-A96A-000D3A35F53A	05:09:18	01:12:37	06:57:39	13:46:27	00:11:59	00:14:54
96950619-4AC6-E811-A96A-000D3A35F53A	05:34:43	01:21:38	06:18:04	13:46:38	00:15:16	00:16:56
96950619-4AC6-E811-A96A-000D3A35F53A	05:55:12	01:20:14	06:08:08	13:47:17	00:10:07	00:13:37
96950619-4AC6-E811-A96A-000D3A35F53A	05:25:04	01:41:57	06:14:57	13:47:20	00:12:30	00:12:52
96950619-4AC6-E811-A96A-000D3A35F53A	05:06:05	01:17:48	07:04:28	13:47:35	00:08:06	00:11:09
96950619-4AC6-E811-A96A-000D3A35F53A	05:46:37	01:30:47	06:09:19	13:47:42	00:08:31	00:12:27
96950619-4AC6-E811-A96A-000D3A35F53A	06:26:46	01:17:55	05:51:50	13:47:49	00:04:32	00:06:46
96950619-4AC6-E811-A96A-000D3A35F53A	05:20:26	01:21:38	06:48:17	13:47:50	00:07:55	00:09:35
96950619-4AC6-E811-A96A-000D3A35F53A	05:53:30	01:13:27	06:22:07	13:47:50	00:08:40	00:10:06
96950619-4AC6-E811-A96A-000D3A35F53A	04:49:07	01:33:36	07:01:41	13:47:55	00:12:40	00:10:51
96950619-4AC6-E811-A96A-000D3A35F53A	06:31:40	01:17:18	05:46:41	13:47:58	00:05:11	00:07:08
96950619-4AC6-E811-A96A-000D3A35F53A	05:32:40	01:28:32	06:19:03	13:48:05	00:15:41	00:12:09
96950619-4AC6-E811-A96A-000D3A35F53A	06:05:07	01:13:35	06:16:04	13:48:06	00:06:33	00:06:47
96950619-4AC6-E811-A96A-000D3A35F53A	05:10:35	01:14:27	06:56:12	13:48:08	00:15:49	00:11:05
96950619-4AC6-E811-A96A-000D3A35F53A	05:27:10	01:12:00	06:52:12	13:48:13	00:08:19	00:08:32
96950619-4AC6-E811-A96A-000D3A35F53A	06:06:07	01:17:39	06:04:28	13:48:24	00:09:27	00:10:42
96950619-4AC6-E811-A96A-000D3A35F53A	06:15:46	01:15:20	05:57:52	13:48:33	00:11:05	00:08:31
96950619-4AC6-E811-A96A-000D3A35F53A	05:13:49	01:24:05	06:57:34	13:48:37	00:06:30	00:06:39
96950619-4AC6-E811-A96A-000D3A35F53A	05:27:32	01:26:35	06:36:45	13:48:52	00:08:44	00:09:15
96950619-4AC6-E811-A96A-000D3A35F53A	04:36:21	01:32:56	07:20:29	13:48:58	00:09:04	00:10:07
96950619-4AC6-E811-A96A-000D3A35F53A	06:46:12	01:03:48	05:43:02	13:49:04	00:07:31	00:08:30
96950619-4AC6-E811-A96A-000D3A35F53A	04:59:03	01:24:21	07:11:33	13:49:18	00:08:50	00:05:31
96950619-4AC6-E811-A96A-000D3A35F53A	05:55:41	01:26:47	06:07:02	13:49:43	00:09:15	00:10:58
96950619-4AC6-E811-A96A-000D3A35F53A	05:36:48	01:20:37	06:34:00	13:50:05	00:08:44	00:09:56
96950619-4AC6-E811-A96A-000D3A35F53A	04:48:48	01:34:04	07:08:09	13:50:06	00:07:36	00:11:28
96950619-4AC6-E811-A96A-000D3A35F53A	05:45:43	01:22:25	06:24:59	13:50:11	00:08:25	00:08:40
96950619-4AC6-E811-A96A-000D3A35F53A	05:33:54	01:23:27	06:32:22	13:50:22	00:11:03	00:09:35
96950619-4AC6-E811-A96A-000D3A35F53A	06:09:46	01:15:43	06:01:01	13:50:24	00:10:30	00:13:24
96950619-4AC6-E811-A96A-000D3A35F53A	05:19:26	01:22:18	06:40:20	13:50:28	00:13:33	00:14:51
96950619-4AC6-E811-A96A-000D3A35F53A	05:48:46	01:36:50	06:06:29	13:50:38	00:09:11	00:09:22
96950619-4AC6-E811-A96A-000D3A35F53A	05:44:00	01:23:17	06:30:18	13:50:46	00:07:54	00:05:16
96950619-4AC6-E811-A96A-000D3A35F53A	05:45:36	01:24:03	06:25:55	13:51:07	00:07:43	00:07:50
96950619-4AC6-E811-A96A-000D3A35F53A	04:50:26	01:04:45	07:41:43	13:51:52	00:07:50	00:07:08
96950619-4AC6-E811-A96A-000D3A35F53A	05:08:26	01:31:24	06:57:11	13:51:54	00:08:26	00:06:27
96950619-4AC6-E811-A96A-000D3A35F53A	05:07:58	01:44:41	06:30:48	13:51:54	00:12:07	00:16:21
96950619-4AC6-E811-A96A-000D3A35F53A	05:51:19	01:23:15	06:15:54	13:52:03	00:11:36	00:09:59
96950619-4AC6-E811-A96A-000D3A35F53A	05:21:39	01:50:36	06:20:16	13:52:12	00:09:45	00:09:56
96950619-4AC6-E811-A96A-000D3A35F53A	05:34:33	01:31:39	06:30:53	13:52:17	00:07:34	00:07:37
96950619-4AC6-E811-A96A-000D3A35F53A	05:52:13	01:37:09	06:04:41	13:52:24	00:09:35	00:08:46
96950619-4AC6-E811-A96A-000D3A35F53A	05:20:40	01:18:29	06:51:26	13:52:36	00:12:54	00:09:08
96950619-4AC6-E811-A96A-000D3A35F53A	05:07:47	01:54:08	06:21:07	13:53:02	00:13:53	00:16:07
96950619-4AC6-E811-A96A-000D3A35F53A	05:33:47	01:45:17	06:16:04	13:53:30	00:08:44	00:09:37
96950619-4AC6-E811-A96A-000D3A35F53A	05:44:07	01:29:44	06:23:09	13:53:44	00:08:47	00:07:57
96950619-4AC6-E811-A96A-000D3A35F53A	05:50:42	01:24:53	06:22:08	13:53:46	00:06:32	00:09:32
96950619-4AC6-E811-A96A-000D3A35F53A	05:48:07	01:17:32	06:35:17	13:53:54	00:05:35	00:07:22
96950619-4AC6-E811-A96A-000D3A35F53A	05:05:49	01:23:16	06:58:38	13:53:56	00:13:33	00:12:39
96950619-4AC6-E811-A96A-000D3A35F53A	06:02:42	01:20:21	06:11:26	13:54:07	00:07:36	00:12:01
96950619-4AC6-E811-A96A-000D3A35F53A	05:50:54	01:32:10	06:13:11	13:54:15	00:10:35	00:07:25
96950619-4AC6-E811-A96A-000D3A35F53A	06:24:03	01:07:44	06:02:08	13:54:24	00:08:02	00:12:26
96950619-4AC6-E811-A96A-000D3A35F53A	05:17:27	01:24:27	06:44:38	13:54:32	00:16:16	00:11:44
96950619-4AC6-E811-A96A-000D3A35F53A	05:57:07	01:32:29	06:02:08	13:54:42	00:07:39	00:15:18
96950619-4AC6-E811-A96A-000D3A35F53A	05:50:48	01:36:40	06:11:58	13:54:44	00:08:37	00:06:42
96950619-4AC6-E811-A96A-000D3A35F53A	06:19:23	01:24:45	05:49:05	13:54:53	00:11:26	00:10:14
96950619-4AC6-E811-A96A-000D3A35F53A	05:42:01	01:17:57	06:30:38	13:54:58	00:11:51	00:12:31
96950619-4AC6-E811-A96A-000D3A35F53A	05:39:14	01:23:01	06:22:34	13:55:00	00:17:06	00:13:05
96950619-4AC6-E811-A96A-000D3A35F53A	05:58:39	01:08:15	06:31:53	13:55:18	00:05:21	00:11:10
96950619-4AC6-E811-A96A-000D3A35F53A	05:51:28	01:15:26	06:22:31	13:55:33	00:12:34	00:13:34
96950619-4AC6-E811-A96A-000D3A35F53A	05:31:04	01:40:14	06:16:03	13:55:52	00:12:39	00:15:51
96950619-4AC6-E811-A96A-000D3A35F53A	05:40:34	01:29:10	06:25:15	13:56:00	00:07:48	00:13:12
96950619-4AC6-E811-A96A-000D3A35F53A	04:52:31	01:10:41	07:30:25	13:56:06	00:08:30	00:13:59
96950619-4AC6-E811-A96A-000D3A35F53A	05:45:27	01:27:04	06:13:52	13:56:08	00:09:43	00:20:01
96950619-4AC6-E811-A96A-000D3A35F53A	06:07:33	01:36:22	05:56:22	13:56:09	00:06:46	00:09:07
96950619-4AC6-E811-A96A-000D3A35F53A	04:55:17	01:27:04	07:10:12	13:56:12	00:10:37	00:13:03
96950619-4AC6-E811-A96A-000D3A35F53A	05:57:27	01:29:29	06:07:33	13:56:15	00:12:03	00:09:43
96950619-4AC6-E811-A96A-000D3A35F53A	05:46:00	01:19:17	06:28:34	13:56:19	00:10:26	00:12:02
96950619-4AC6-E811-A96A-000D3A35F53A	05:27:09	01:25:15	06:45:29	13:56:29	00:09:25	00:09:11
96950619-4AC6-E811-A96A-000D3A35F53A	05:13:41	01:19:20	06:58:07	13:56:33	00:16:49	00:08:36
96950619-4AC6-E811-A96A-000D3A35F53A	05:54:11	01:28:01	06:13:45	13:56:34	00:10:46	00:09:52
96950619-4AC6-E811-A96A-000D3A35F53A	06:02:33	01:25:15	05:58:32	13:56:40	00:12:11	00:18:08
96950619-4AC6-E811-A96A-000D3A35F53A	05:45:02	01:33:59	06:22:35	13:56:45	00:08:09	00:07:00
96950619-4AC6-E811-A96A-000D3A35F53A	05:06:23	01:40:23	06:35:45	13:56:58	00:19:02	00:15:25
96950619-4AC6-E811-A96A-000D3A35F53A	05:45:03	01:24:26	06:21:39	13:57:33	00:12:09	00:14:16
96950619-4AC6-E811-A96A-000D3A35F53A	05:53:42	01:23:08	06:22:02	13:57:34	00:07:57	00:10:45
96950619-4AC6-E811-A96A-000D3A35F53A	05:32:38	01:32:24	06:32:43	13:57:35	00:10:28	00:09:21
96950619-4AC6-E811-A96A-000D3A35F53A	06:13:02	01:22:20	05:49:50	13:57:51	00:15:07	00:17:32
96950619-4AC6-E811-A96A-000D3A35F53A	06:34:13	01:22:33	05:49:36	13:58:01	00:05:58	00:05:42
96950619-4AC6-E811-A96A-000D3A35F53A	05:51:03	01:17:52	06:26:15	13:58:12	00:09:57	00:13:05
96950619-4AC6-E811-A96A-000D3A35F53A	05:20:48	01:29:34	06:38:08	13:58:12	00:16:16	00:13:26
96950619-4AC6-E811-A96A-000D3A35F53A	06:09:10	01:16:46	06:19:23	13:58:15	00:04:45	00:08:12
96950619-4AC6-E811-A96A-000D3A35F53A	06:01:19	01:19:23	06:15:21	13:58:29	00:11:45	00:10:40
96950619-4AC6-E811-A96A-000D3A35F53A	05:29:32	01:20:26	06:41:54	13:58:58	00:15:58	00:11:08
96950619-4AC6-E811-A96A-000D3A35F53A	05:38:51	01:24:56	06:32:37	13:59:22	00:09:33	00:13:25
96950619-4AC6-E811-A96A-000D3A35F53A	05:33:39	01:20:25	06:49:50	13:59:27	00:09:22	00:06:11
96950619-4AC6-E811-A96A-000D3A35F53A	05:51:43	01:08:04	06:23:37	13:59:27	00:16:30	00:19:32
96950619-4AC6-E811-A96A-000D3A35F53A	05:13:23	01:34:21	06:57:05	13:59:43	00:07:17	00:07:36
96950619-4AC6-E811-A96A-000D3A35F53A	06:31:45	01:14:34	06:00:51	13:59:43	00:06:13	00:06:19
96950619-4AC6-E811-A96A-000D3A35F53A	07:00:19	01:08:05	05:39:54	13:59:46	00:05:16	00:06:13
96950619-4AC6-E811-A96A-000D3A35F53A	06:21:23	01:31:30	05:37:10	14:00:07	00:14:36	00:15:28
96950619-4AC6-E811-A96A-000D3A35F53A	06:46:45	00:59:12	05:59:40	14:00:18	00:06:05	00:08:35
96950619-4AC6-E811-A96A-000D3A35F53A	06:06:52	01:25:55	06:04:35	14:00:41	00:12:25	00:10:53
96950619-4AC6-E811-A96A-000D3A35F53A	05:32:07	01:19:42	06:43:07	14:01:05	00:13:19	00:12:50
96950619-4AC6-E811-A96A-000D3A35F53A	05:18:10	01:25:37	06:59:53	14:01:28	00:08:17	00:09:30
96950619-4AC6-E811-A96A-000D3A35F53A	06:53:11	01:11:40	05:38:45	14:01:28	00:07:22	00:10:30
96950619-4AC6-E811-A96A-000D3A35F53A	05:16:26	01:25:48	06:50:32	14:01:45	00:14:21	00:14:38
96950619-4AC6-E811-A96A-000D3A35F53A	05:34:13	01:32:27	06:32:45	14:01:49	00:11:28	00:10:58
96950619-4AC6-E811-A96A-000D3A35F53A	06:00:07	01:31:34	06:11:56	14:02:19	00:08:00	00:10:42
96950619-4AC6-E811-A96A-000D3A35F53A	06:04:43	01:17:22	06:24:56	14:02:45	00:07:27	00:08:17
96950619-4AC6-E811-A96A-000D3A35F53A	05:59:53	01:26:59	06:16:25	14:03:00	00:10:51	00:08:52
96950619-4AC6-E811-A96A-000D3A35F53A	04:50:01	01:31:22	07:17:29	14:03:12	00:10:18	00:14:02
96950619-4AC6-E811-A96A-000D3A35F53A	05:55:16	01:25:18	06:20:16	14:03:28	00:12:28	00:10:11
96950619-4AC6-E811-A96A-000D3A35F53A	05:50:34	01:38:02	06:11:32	14:03:39	00:12:29	00:11:03
96950619-4AC6-E811-A96A-000D3A35F53A	06:39:09	01:23:01	05:36:40	14:03:45	00:15:59	00:08:56
96950619-4AC6-E811-A96A-000D3A35F53A	04:50:28	01:37:19	07:17:05	14:03:52	00:08:31	00:10:29
96950619-4AC6-E811-A96A-000D3A35F53A	06:21:44	01:20:42	05:54:36	14:03:54	00:11:12	00:15:40
96950619-4AC6-E811-A96A-000D3A35F53A	06:03:21	01:13:45	06:35:20	14:04:01	00:06:19	00:05:17
96950619-4AC6-E811-A96A-000D3A35F53A	04:33:06	01:30:50	07:36:28	14:04:30	00:12:06	00:12:00
96950619-4AC6-E811-A96A-000D3A35F53A	06:07:42	01:43:32	05:57:38	14:04:32	00:07:51	00:07:49
96950619-4AC6-E811-A96A-000D3A35F53A	05:28:26	01:36:44	06:29:12	14:04:53	00:15:36	00:14:55
96950619-4AC6-E811-A96A-000D3A35F53A	06:20:28	01:16:46	06:05:03	14:05:29	00:13:00	00:10:11
96950619-4AC6-E811-A96A-000D3A35F53A	06:24:42	01:11:59	06:00:19	14:05:58	00:12:30	00:16:27
96950619-4AC6-E811-A96A-000D3A35F53A	06:10:47	01:29:06	06:03:07	14:06:07	00:10:48	00:12:20
96950619-4AC6-E811-A96A-000D3A35F53A	05:58:08	01:22:04	06:22:28	14:06:12	00:10:51	00:12:40
96950619-4AC6-E811-A96A-000D3A35F53A	05:14:17	01:25:10	07:10:18	14:06:22	00:07:45	00:08:51
96950619-4AC6-E811-A96A-000D3A35F53A	07:31:49	01:06:35	05:17:19	14:06:43	00:05:47	00:05:13
96950619-4AC6-E811-A96A-000D3A35F53A	06:06:42	01:35:46	06:03:04	14:06:50	00:10:42	00:10:35
96950619-4AC6-E811-A96A-000D3A35F53A	05:41:58	01:13:22	06:55:52	14:07:00	00:07:07	00:08:41
96950619-4AC6-E811-A96A-000D3A35F53A	04:43:30	01:46:59	07:09:45	14:07:05	00:10:24	00:16:27
96950619-4AC6-E811-A96A-000D3A35F53A	06:14:33	01:28:58	06:08:53	14:07:09	00:06:26	00:08:19
96950619-4AC6-E811-A96A-000D3A35F53A	05:05:30	01:44:43	06:55:28	14:07:12	00:10:24	00:11:07
96950619-4AC6-E811-A96A-000D3A35F53A	06:02:04	01:09:42	06:37:33	14:07:16	00:09:35	00:08:22
96950619-4AC6-E811-A96A-000D3A35F53A	05:48:59	01:35:09	06:17:59	14:07:45	00:15:20	00:10:18
96950619-4AC6-E811-A96A-000D3A35F53A	05:18:06	01:35:30	06:45:40	14:07:48	00:15:24	00:13:08
96950619-4AC6-E811-A96A-000D3A35F53A	05:13:11	01:44:11	06:52:02	14:07:50	00:08:56	00:09:30
96950619-4AC6-E811-A96A-000D3A35F53A	05:32:46	01:31:39	06:15:57	14:08:22	00:21:21	00:26:38
96950619-4AC6-E811-A96A-000D3A35F53A	06:01:08	01:28:20	06:21:56	14:09:05	00:09:01	00:08:41
96950619-4AC6-E811-A96A-000D3A35F53A	06:07:00	01:15:50	06:19:29	14:09:19	00:13:34	00:13:25
96950619-4AC6-E811-A96A-000D3A35F53A	06:46:05	01:15:54	05:53:42	14:09:31	00:06:46	00:07:05
96950619-4AC6-E811-A96A-000D3A35F53A	05:44:34	01:32:48	06:28:45	14:09:43	00:10:50	00:12:47
96950619-4AC6-E811-A96A-000D3A35F53A	05:18:44	01:46:08	06:44:14	14:09:44	00:09:51	00:10:47
96950619-4AC6-E811-A96A-000D3A35F53A	05:48:03	01:21:51	06:37:33	14:09:52	00:11:45	00:10:40
96950619-4AC6-E811-A96A-000D3A35F53A	05:59:30	01:18:46	06:35:01	14:09:59	00:08:24	00:08:17
96950619-4AC6-E811-A96A-000D3A35F53A	05:29:44	01:34:38	06:41:14	14:09:59	00:13:31	00:10:52
96950619-4AC6-E811-A96A-000D3A35F53A	06:05:54	01:21:45	06:17:41	14:10:06	00:11:17	00:13:29
96950619-4AC6-E811-A96A-000D3A35F53A	06:17:42	01:06:38	06:23:54	14:10:35	00:07:10	00:15:12
96950619-4AC6-E811-A96A-000D3A35F53A	06:10:21	01:28:50	06:09:52	14:11:00	00:08:20	00:13:36
96950619-4AC6-E811-A96A-000D3A35F53A	05:27:42	01:39:04	06:42:28	14:11:22	00:11:04	00:11:04
96950619-4AC6-E811-A96A-000D3A35F53A	05:22:26	01:26:48	07:00:40	14:11:33	00:10:44	00:10:55
96950619-4AC6-E811-A96A-000D3A35F53A	06:06:41	01:14:38	06:25:36	14:11:41	00:13:15	00:11:32
96950619-4AC6-E811-A96A-000D3A35F53A	05:40:10	01:38:05	06:36:05	14:11:45	00:07:38	00:09:47
96950619-4AC6-E811-A96A-000D3A35F53A	05:36:04	01:34:27	06:42:36	14:11:48	00:10:17	00:08:24
96950619-4AC6-E811-A96A-000D3A35F53A	06:30:16	01:18:01	06:12:14	14:11:56	00:04:16	00:07:08
96950619-4AC6-E811-A96A-000D3A35F53A	05:37:41	01:20:38	06:52:53	14:12:11	00:10:12	00:10:47
96950619-4AC6-E811-A96A-000D3A35F53A	05:36:19	01:45:57	06:20:24	14:12:11	00:11:22	00:18:09
96950619-4AC6-E811-A96A-000D3A35F53A	05:46:23	01:31:13	06:22:55	14:12:16	00:21:56	00:09:49
96950619-4AC6-E811-A96A-000D3A35F53A	05:46:09	01:30:06	06:40:51	14:12:16	00:07:42	00:07:28
96950619-4AC6-E811-A96A-000D3A35F53A	05:19:18	01:39:45	06:48:09	14:12:20	00:15:08	00:10:00
96950619-4AC6-E811-A96A-000D3A35F53A	05:40:11	01:09:38	06:55:28	14:12:31	00:10:48	00:16:26
96950619-4AC6-E811-A96A-000D3A35F53A	05:45:43	01:34:56	06:24:50	14:12:35	00:12:22	00:14:44
96950619-4AC6-E811-A96A-000D3A35F53A	05:54:15	01:39:28	06:14:51	14:12:38	00:11:01	00:13:01
96950619-4AC6-E811-A96A-000D3A35F53A	05:29:09	01:53:30	06:21:09	14:12:45	00:15:40	00:13:17
96950619-4AC6-E811-A96A-000D3A35F53A	05:53:19	01:31:51	06:20:35	14:12:49	00:15:52	00:11:12
96950619-4AC6-E811-A96A-000D3A35F53A	06:01:43	01:29:36	06:19:14	14:12:52	00:12:20	00:09:59
96950619-4AC6-E811-A96A-000D3A35F53A	05:34:02	01:11:23	07:01:02	14:13:07	00:15:37	00:11:03
96950619-4AC6-E811-A96A-000D3A35F53A	05:50:35	01:27:34	06:39:01	14:13:20	00:08:38	00:07:33
96950619-4AC6-E811-A96A-000D3A35F53A	05:46:00	01:16:01	06:53:07	14:14:45	00:08:02	00:11:34
96950619-4AC6-E811-A96A-000D3A35F53A	06:04:33	01:38:03	06:17:39	14:14:49	00:06:27	00:08:07
96950619-4AC6-E811-A96A-000D3A35F53A	06:08:10	01:13:29	06:27:05	14:14:50	00:13:39	00:12:27
96950619-4AC6-E811-A96A-000D3A35F53A	06:59:01	01:09:08	05:36:44	14:15:22	00:14:41	00:15:48
96950619-4AC6-E811-A96A-000D3A35F53A	06:02:38	01:35:43	06:21:37	14:15:26	00:09:21	00:06:07
96950619-4AC6-E811-A96A-000D3A35F53A	05:48:19	01:20:01	06:31:43	14:15:38	00:15:59	00:19:37
96950619-4AC6-E811-A96A-000D3A35F53A	06:23:29	01:18:56	06:06:08	14:15:45	00:15:27	00:11:44
96950619-4AC6-E811-A96A-000D3A35F53A	05:32:46	01:34:32	06:34:38	14:15:50	00:14:53	00:19:01
96950619-4AC6-E811-A96A-000D3A35F53A	06:15:15	01:20:17	06:25:49	14:16:03	00:07:36	00:07:05
96950619-4AC6-E811-A96A-000D3A35F53A	05:40:13	01:23:14	06:45:35	14:16:26	00:17:45	00:09:39
96950619-4AC6-E811-A96A-000D3A35F53A	05:25:03	01:32:21	07:01:47	14:16:26	00:08:17	00:08:58
96950619-4AC6-E811-A96A-000D3A35F53A	05:55:16	01:38:57	06:22:38	14:16:27	00:09:13	00:10:23
96950619-4AC6-E811-A96A-000D3A35F53A	05:33:52	01:40:49	06:39:58	14:16:31	00:09:38	00:12:13
96950619-4AC6-E811-A96A-000D3A35F53A	06:31:07	01:28:04	05:58:13	14:16:31	00:09:21	00:09:47
96950619-4AC6-E811-A96A-000D3A35F53A	05:40:49	01:05:01	07:16:06	14:16:46	00:06:30	00:08:20
96950619-4AC6-E811-A96A-000D3A35F53A	06:28:14	01:27:50	06:03:08	14:16:49	00:09:35	00:08:03
96950619-4AC6-E811-A96A-000D3A35F53A	05:45:29	01:29:55	06:45:49	14:16:53	00:07:25	00:08:14
96950619-4AC6-E811-A96A-000D3A35F53A	06:54:21	01:24:02	05:36:24	14:17:03	00:08:03	00:14:14
96950619-4AC6-E811-A96A-000D3A35F53A	05:53:13	01:24:01	06:42:33	14:17:04	00:09:42	00:07:34
96950619-4AC6-E811-A96A-000D3A35F53A	05:20:58	01:32:16	06:59:17	14:17:09	00:11:45	00:12:54
96950619-4AC6-E811-A96A-000D3A35F53A	04:56:54	01:20:37	07:36:23	14:17:10	00:12:15	00:11:01
96950619-4AC6-E811-A96A-000D3A35F53A	06:02:46	01:29:25	06:24:57	14:17:25	00:09:54	00:10:23
96950619-4AC6-E811-A96A-000D3A35F53A	05:58:06	01:19:33	06:40:25	14:17:37	00:09:52	00:09:40
96950619-4AC6-E811-A96A-000D3A35F53A	04:46:14	02:14:06	06:49:31	14:18:02	00:12:20	00:15:52
96950619-4AC6-E811-A96A-000D3A35F53A	05:08:16	01:48:57	06:56:04	14:18:18	00:12:51	00:12:10
96950619-4AC6-E811-A96A-000D3A35F53A	05:55:24	01:19:08	06:49:52	14:18:30	00:06:11	00:07:55
96950619-4AC6-E811-A96A-000D3A35F53A	05:57:02	01:17:09	06:36:37	14:18:55	00:15:07	00:13:01
96950619-4AC6-E811-A96A-000D3A35F53A	05:44:57	01:46:41	06:24:36	14:18:56	00:10:51	00:11:52
96950619-4AC6-E811-A96A-000D3A35F53A	06:42:45	01:22:17	05:59:28	14:19:11	00:07:22	00:07:18
96950619-4AC6-E811-A96A-000D3A35F53A	05:57:15	01:35:57	06:26:51	14:19:22	00:09:55	00:09:24
96950619-4AC6-E811-A96A-000D3A35F53A	04:50:49	01:34:13	07:24:41	14:19:23	00:12:24	00:17:16
96950619-4AC6-E811-A96A-000D3A35F53A	05:22:04	01:45:32	06:49:16	14:20:09	00:10:41	00:12:34
96950619-4AC6-E811-A96A-000D3A35F53A	05:21:11	01:26:36	07:09:24	14:20:33	00:11:00	00:12:22
96950619-4AC6-E811-A96A-000D3A35F53A	05:31:00	01:29:14	07:07:25	14:20:35	00:07:19	00:05:37
96950619-4AC6-E811-A96A-000D3A35F53A	06:21:18	01:27:36	06:10:50	14:21:24	00:10:34	00:11:06
96950619-4AC6-E811-A96A-000D3A35F53A	05:48:17	01:37:28	06:25:57	14:21:26	00:13:38	00:16:04
96950619-4AC6-E811-A96A-000D3A35F53A	06:37:08	01:15:39	06:06:54	14:21:27	00:09:36	00:12:09
96950619-4AC6-E811-A96A-000D3A35F53A	05:47:15	01:24:04	06:52:15	14:21:27	00:08:15	00:09:38
96950619-4AC6-E811-A96A-000D3A35F53A	05:23:28	01:21:13	07:06:38	14:22:09	00:14:59	00:15:51
96950619-4AC6-E811-A96A-000D3A35F53A	05:18:55	01:21:48	07:24:21	14:22:37	00:10:08	00:07:26
96950619-4AC6-E811-A96A-000D3A35F53A	06:09:26	01:48:28	06:10:56	14:22:46	00:07:05	00:06:51
96950619-4AC6-E811-A96A-000D3A35F53A	05:49:40	01:45:06	06:22:44	14:22:53	00:12:22	00:13:01
96950619-4AC6-E811-A96A-000D3A35F53A	06:16:03	01:21:48	06:23:21	14:23:13	00:11:24	00:10:37
96950619-4AC6-E811-A96A-000D3A35F53A	06:35:39	01:16:37	06:14:11	14:23:20	00:08:07	00:08:47
96950619-4AC6-E811-A96A-000D3A35F53A	05:57:53	01:26:49	06:37:00	14:23:34	00:11:02	00:10:50
96950619-4AC6-E811-A96A-000D3A35F53A	06:46:22	01:17:57	05:52:40	14:23:42	00:12:15	00:14:28
96950619-4AC6-E811-A96A-000D3A35F53A	05:50:14	01:44:29	06:27:42	14:24:08	00:12:03	00:09:38
96950619-4AC6-E811-A96A-000D3A35F53A	05:47:33	01:45:36	06:35:29	14:24:33	00:07:19	00:08:36
96950619-4AC6-E811-A96A-000D3A35F53A	05:36:39	01:43:09	06:42:43	14:24:34	00:08:18	00:13:44
96950619-4AC6-E811-A96A-000D3A35F53A	05:50:25	01:40:26	06:38:07	14:24:39	00:07:45	00:07:57
96950619-4AC6-E811-A96A-000D3A35F53A	06:08:26	01:30:24	06:23:03	14:24:46	00:14:28	00:08:25
96950619-4AC6-E811-A96A-000D3A35F53A	06:38:27	01:33:22	05:57:04	14:25:11	00:07:52	00:08:25
96950619-4AC6-E811-A96A-000D3A35F53A	05:08:37	01:34:52	07:13:44	14:25:15	00:13:17	00:14:45
96950619-4AC6-E811-A96A-000D3A35F53A	05:39:00	01:38:52	06:50:29	14:25:35	00:09:12	00:08:03
96950619-4AC6-E811-A96A-000D3A35F53A	06:17:25	01:39:55	06:02:40	14:25:55	00:13:23	00:12:33
96950619-4AC6-E811-A96A-000D3A35F53A	06:08:10	01:35:16	06:24:27	14:25:57	00:08:31	00:09:33
96950619-4AC6-E811-A96A-000D3A35F53A	05:44:11	01:29:57	06:50:52	14:26:21	00:10:36	00:10:46
96950619-4AC6-E811-A96A-000D3A35F53A	06:10:24	01:35:44	06:12:43	14:26:22	00:13:09	00:14:22
96950619-4AC6-E811-A96A-000D3A35F53A	05:48:09	01:40:07	06:38:19	14:26:25	00:10:56	00:08:54
96950619-4AC6-E811-A96A-000D3A35F53A	05:28:05	01:25:42	07:06:50	14:26:35	00:12:37	00:13:21
96950619-4AC6-E811-A96A-000D3A35F53A	06:18:03	01:35:20	06:10:56	14:26:38	00:08:41	00:13:38
96950619-4AC6-E811-A96A-000D3A35F53A	06:06:30	01:20:31	06:32:00	14:26:52	00:14:42	00:13:09
96950619-4AC6-E811-A96A-000D3A35F53A	05:03:02	01:16:07	07:56:22	14:26:54	00:04:40	00:06:43
96950619-4AC6-E811-A96A-000D3A35F53A	05:30:40	01:27:27	07:00:49	14:26:56	00:13:14	00:14:46
96950619-4AC6-E811-A96A-000D3A35F53A	05:40:57	01:39:48	06:34:44	14:27:11	00:17:09	00:14:33
96950619-4AC6-E811-A96A-000D3A35F53A	05:45:50	01:32:50	06:47:00	14:27:17	00:12:11	00:09:27
96950619-4AC6-E811-A96A-000D3A35F53A	05:46:27	01:48:44	06:30:46	14:27:28	00:10:06	00:11:26
96950619-4AC6-E811-A96A-000D3A35F53A	05:52:48	01:27:32	06:42:38	14:27:51	00:12:18	00:12:35
96950619-4AC6-E811-A96A-000D3A35F53A	06:37:55	01:17:24	06:08:09	14:27:59	00:10:26	00:14:04
96950619-4AC6-E811-A96A-000D3A35F53A	05:34:38	01:09:35	07:09:10	14:28:12	00:18:14	00:16:36
96950619-4AC6-E811-A96A-000D3A35F53A	05:22:23	01:36:15	07:01:57	14:28:20	00:12:14	00:15:31
96950619-4AC6-E811-A96A-000D3A35F53A	06:09:13	01:22:29	06:37:18	14:28:23	00:10:23	00:09:00
96950619-4AC6-E811-A96A-000D3A35F53A	05:51:13	01:48:33	06:33:34	14:28:38	00:07:40	00:07:38
96950619-4AC6-E811-A96A-000D3A35F53A	05:53:21	01:32:35	06:45:14	14:28:41	00:09:09	00:08:23
96950619-4AC6-E811-A96A-000D3A35F53A	05:51:03	01:30:42	06:43:23	14:28:51	00:13:03	00:10:40
96950619-4AC6-E811-A96A-000D3A35F53A	05:22:51	01:54:37	06:53:43	14:29:13	00:08:54	00:09:07
96950619-4AC6-E811-A96A-000D3A35F53A	05:35:07	01:36:43	06:50:52	14:29:25	00:13:39	00:13:05
96950619-4AC6-E811-A96A-000D3A35F53A	06:11:10	01:19:43	06:36:42	14:29:32	00:11:53	00:10:04
96950619-4AC6-E811-A96A-000D3A35F53A	05:30:29	01:35:52	06:57:07	14:29:43	00:10:49	00:15:26
96950619-4AC6-E811-A96A-000D3A35F53A	05:03:13	02:00:41	07:04:21	14:29:51	00:12:21	00:09:16
96950619-4AC6-E811-A96A-000D3A35F53A	06:17:08	01:19:59	06:29:22	14:29:54	00:11:33	00:11:51
96950619-4AC6-E811-A96A-000D3A35F53A	05:54:10	01:33:18	06:41:08	14:29:55	00:11:39	00:09:41
96950619-4AC6-E811-A96A-000D3A35F53A	06:37:14	01:23:48	06:05:30	14:30:18	00:12:46	00:10:59
96950619-4AC6-E811-A96A-000D3A35F53A	05:41:49	01:25:11	07:00:30	14:30:36	00:13:08	00:09:59
96950619-4AC6-E811-A96A-000D3A35F53A	06:20:14	01:34:03	06:20:16	14:30:54	00:06:24	00:09:57
96950619-4AC6-E811-A96A-000D3A35F53A	05:35:52	01:25:33	07:06:50	14:31:40	00:12:11	00:11:14
96950619-4AC6-E811-A96A-000D3A35F53A	05:28:45	01:46:17	06:54:47	14:31:43	00:12:06	00:09:48
96950619-4AC6-E811-A96A-000D3A35F53A	06:14:18	01:07:36	06:52:34	14:31:57	00:08:22	00:09:07
96950619-4AC6-E811-A96A-000D3A35F53A	06:14:04	01:20:39	06:35:12	14:32:03	00:11:49	00:10:19
96950619-4AC6-E811-A96A-000D3A35F53A	06:30:03	01:12:29	06:29:44	14:32:09	00:10:33	00:09:20
96950619-4AC6-E811-A96A-000D3A35F53A	06:45:04	01:23:14	06:09:26	14:32:16	00:08:13	00:06:19
96950619-4AC6-E811-A96A-000D3A35F53A	05:20:39	01:25:45	07:20:18	14:32:17	00:10:55	00:14:40
96950619-4AC6-E811-A96A-000D3A35F53A	05:59:39	01:27:25	06:43:12	14:32:17	00:10:35	00:11:26
96950619-4AC6-E811-A96A-000D3A35F53A	06:41:41	01:25:21	06:07:45	14:32:29	00:07:50	00:09:52
96950619-4AC6-E811-A96A-000D3A35F53A	05:56:55	01:24:00	06:48:27	14:32:37	00:09:03	00:14:12
96950619-4AC6-E811-A96A-000D3A35F53A	06:11:01	01:14:57	06:48:15	14:32:56	00:09:55	00:08:49
96950619-4AC6-E811-A96A-000D3A35F53A	06:43:27	01:24:37	05:48:45	14:33:00	00:17:04	00:19:07
96950619-4AC6-E811-A96A-000D3A35F53A	06:21:27	01:31:36	06:16:55	14:33:21	00:09:08	00:14:16
96950619-4AC6-E811-A96A-000D3A35F53A	05:38:24	01:48:35	06:40:22	14:33:41	00:11:26	00:14:55
96950619-4AC6-E811-A96A-000D3A35F53A	06:13:09	01:37:23	06:25:05	14:33:45	00:10:33	00:07:35
96950619-4AC6-E811-A96A-000D3A35F53A	05:30:05	01:40:30	06:59:58	14:33:45	00:09:48	00:13:25
96950619-4AC6-E811-A96A-000D3A35F53A	05:40:14	01:23:16	07:07:13	14:34:01	00:12:35	00:10:43
96950619-4AC6-E811-A96A-000D3A35F53A	06:58:33	01:25:15	05:54:51	14:34:13	00:07:11	00:08:24
96950619-4AC6-E811-A96A-000D3A35F53A	06:31:47	01:11:24	06:36:25	14:34:27	00:04:53	00:09:58
96950619-4AC6-E811-A96A-000D3A35F53A	06:07:04	01:27:46	06:40:35	14:34:29	00:10:22	00:08:41
96950619-4AC6-E811-A96A-000D3A35F53A	05:17:56	02:11:53	06:46:41	14:34:40	00:08:06	00:10:04
96950619-4AC6-E811-A96A-000D3A35F53A	06:40:15	01:28:24	06:03:42	14:34:40	00:11:00	00:11:19
96950619-4AC6-E811-A96A-000D3A35F53A	06:12:39	01:18:56	06:49:50	14:35:25	00:06:56	00:07:05
96950619-4AC6-E811-A96A-000D3A35F53A	07:17:52	00:57:23	06:00:25	14:35:32	00:09:33	00:10:19
96950619-4AC6-E811-A96A-000D3A35F53A	06:22:49	01:20:13	06:24:55	14:35:36	00:14:17	00:13:22
96950619-4AC6-E811-A96A-000D3A35F53A	04:54:24	01:38:30	07:30:23	14:35:44	00:20:41	00:11:45
96950619-4AC6-E811-A96A-000D3A35F53A	06:04:53	01:33:20	06:36:12	14:36:01	00:12:09	00:09:27
96950619-4AC6-E811-A96A-000D3A35F53A	05:51:08	01:18:12	06:20:25	14:36:31	00:09:14	00:57:32
96950619-4AC6-E811-A96A-000D3A35F53A	06:13:23	01:32:01	06:34:19	14:36:32	00:07:42	00:09:08
96950619-4AC6-E811-A96A-000D3A35F53A	05:35:06	01:49:34	06:50:33	14:36:32	00:10:43	00:10:37
96950619-4AC6-E811-A96A-000D3A35F53A	07:01:28	01:15:03	05:58:33	14:36:37	00:10:52	00:10:40
96950619-4AC6-E811-A96A-000D3A35F53A	05:51:15	01:32:06	06:48:20	14:36:38	00:12:28	00:12:29
96950619-4AC6-E811-A96A-000D3A35F53A	06:32:21	01:18:48	06:28:07	14:36:40	00:08:19	00:09:05
96950619-4AC6-E811-A96A-000D3A35F53A	06:01:08	01:25:23	06:39:47	14:36:43	00:13:11	00:17:15
96950619-4AC6-E811-A96A-000D3A35F53A	06:04:30	01:27:12	06:39:32	14:36:46	00:13:38	00:11:55
96950619-4AC6-E811-A96A-000D3A35F53A	06:35:46	01:02:15	06:38:17	14:36:49	00:11:44	00:08:47
96950619-4AC6-E811-A96A-000D3A35F53A	06:30:24	01:19:29	06:28:47	14:36:58	00:07:51	00:10:26
96950619-4AC6-E811-A96A-000D3A35F53A	05:57:19	01:10:20	07:09:09	14:37:07	00:11:31	00:08:49
96950619-4AC6-E811-A96A-000D3A35F53A	06:56:34	01:10:11	06:09:00	14:37:34	00:08:52	00:12:57
96950619-4AC6-E811-A96A-000D3A35F53A	06:27:37	01:20:42	06:24:17	14:37:38	00:12:19	00:12:43
96950619-4AC6-E811-A96A-000D3A35F53A	04:55:50	01:46:10	07:35:17	14:38:16	00:11:19	00:09:41
96950619-4AC6-E811-A96A-000D3A35F53A	05:25:14	01:36:17	07:18:42	14:38:30	00:09:54	00:08:23
96950619-4AC6-E811-A96A-000D3A35F53A	06:11:23	01:30:01	06:39:26	14:38:32	00:08:00	00:09:42
96950619-4AC6-E811-A96A-000D3A35F53A	05:33:51	01:24:41	07:20:13	14:38:42	00:09:55	00:10:02
96950619-4AC6-E811-A96A-000D3A35F53A	05:49:47	01:26:28	06:54:19	14:38:49	00:14:25	00:13:50
96950619-4AC6-E811-A96A-000D3A35F53A	05:41:22	01:42:34	06:53:49	14:39:16	00:10:22	00:11:08
96950619-4AC6-E811-A96A-000D3A35F53A	06:10:53	01:40:41	06:30:01	14:39:58	00:09:38	00:08:45
96950619-4AC6-E811-A96A-000D3A35F53A	06:11:07	01:15:24	06:55:05	14:40:07	00:09:05	00:09:27
96950619-4AC6-E811-A96A-000D3A35F53A	06:32:16	01:44:48	06:05:29	14:40:09	00:08:19	00:09:17
96950619-4AC6-E811-A96A-000D3A35F53A	05:57:37	01:49:54	06:32:25	14:40:12	00:10:11	00:10:05
96950619-4AC6-E811-A96A-000D3A35F53A	06:39:18	01:17:37	06:25:26	14:40:12	00:09:12	00:08:38
96950619-4AC6-E811-A96A-000D3A35F53A	06:22:36	01:26:09	06:37:51	14:40:25	00:06:44	00:07:06
96950619-4AC6-E811-A96A-000D3A35F53A	05:40:17	01:25:58	07:11:36	14:40:33	00:14:08	00:08:34
96950619-4AC6-E811-A96A-000D3A35F53A	05:32:46	01:36:05	07:07:54	14:40:46	00:13:25	00:10:35
96950619-4AC6-E811-A96A-000D3A35F53A	05:52:40	01:34:11	06:38:27	14:40:48	00:20:12	00:15:19
96950619-4AC6-E811-A96A-000D3A35F53A	05:57:16	01:29:12	06:52:05	14:40:50	00:11:22	00:10:55
96950619-4AC6-E811-A96A-000D3A35F53A	06:18:47	01:27:11	06:23:30	14:40:55	00:13:07	00:18:20
96950619-4AC6-E811-A96A-000D3A35F53A	05:53:20	01:29:02	06:49:51	14:41:15	00:15:11	00:13:51
96950619-4AC6-E811-A96A-000D3A35F53A	06:32:36	01:01:27	06:40:28	14:42:26	00:12:04	00:15:52
96950619-4AC6-E811-A96A-000D3A35F53A	06:23:31	01:26:02	06:23:04	14:42:40	00:13:06	00:16:57
96950619-4AC6-E811-A96A-000D3A35F53A	05:50:20	01:23:40	07:06:14	14:42:51	00:10:56	00:11:41
96950619-4AC6-E811-A96A-000D3A35F53A	06:47:06	01:33:32	06:05:53	14:42:52	00:09:15	00:07:06
96950619-4AC6-E811-A96A-000D3A35F53A	05:58:19	01:19:59	07:08:16	14:43:06	00:07:33	00:08:59
96950619-4AC6-E811-A96A-000D3A35F53A	05:52:03	01:41:49	06:44:30	14:43:15	00:13:57	00:10:57
96950619-4AC6-E811-A96A-000D3A35F53A	06:18:43	01:31:39	06:32:37	14:43:19	00:11:41	00:08:40
96950619-4AC6-E811-A96A-000D3A35F53A	05:50:13	01:34:57	06:56:57	14:43:25	00:10:06	00:11:13
96950619-4AC6-E811-A96A-000D3A35F53A	06:18:16	01:25:10	06:42:30	14:43:51	00:10:08	00:07:47
96950619-4AC6-E811-A96A-000D3A35F53A	06:01:52	01:31:19	06:49:32	14:44:15	00:10:28	00:11:04
96950619-4AC6-E811-A96A-000D3A35F53A	06:28:32	01:14:44	06:22:47	14:44:19	00:15:33	00:22:44
96950619-4AC6-E811-A96A-000D3A35F53A	05:59:06	01:37:42	06:43:57	14:44:43	00:13:24	00:10:34
96950619-4AC6-E811-A96A-000D3A35F53A	06:29:00	01:17:47	06:42:19	14:44:53	00:07:13	00:08:34
96950619-4AC6-E811-A96A-000D3A35F53A	05:54:31	01:29:41	06:57:20	14:45:29	00:09:16	00:14:41
96950619-4AC6-E811-A96A-000D3A35F53A	06:49:25	01:18:58	06:20:47	14:45:34	00:07:21	00:09:04
96950619-4AC6-E811-A96A-000D3A35F53A	06:03:05	01:26:19	06:48:18	14:45:50	00:14:21	00:13:47
96950619-4AC6-E811-A96A-000D3A35F53A	05:44:50	01:25:43	07:04:51	14:46:02	00:13:43	00:16:56
96950619-4AC6-E811-A96A-000D3A35F53A	06:19:43	01:25:43	06:41:34	14:46:16	00:09:36	00:09:41
96950619-4AC6-E811-A96A-000D3A35F53A	06:11:45	01:31:27	06:41:00	14:46:17	00:08:50	00:13:16
96950619-4AC6-E811-A96A-000D3A35F53A	05:23:09	01:32:31	07:37:25	14:47:16	00:05:24	00:08:48
96950619-4AC6-E811-A96A-000D3A35F53A	05:15:27	01:45:41	07:22:57	14:48:00	00:13:11	00:10:45
96950619-4AC6-E811-A96A-000D3A35F53A	05:11:17	02:02:21	07:11:22	14:48:13	00:10:40	00:12:34
96950619-4AC6-E811-A96A-000D3A35F53A	06:46:45	01:18:45	06:20:37	14:48:39	00:09:15	00:13:16
96950619-4AC6-E811-A96A-000D3A35F53A	06:07:16	01:33:20	06:40:50	14:48:48	00:15:56	00:11:26
96950619-4AC6-E811-A96A-000D3A35F53A	05:10:53	01:45:00	07:30:28	14:49:04	00:11:20	00:11:24
96950619-4AC6-E811-A96A-000D3A35F53A	05:10:52	01:27:35	07:30:26	14:49:05	00:28:44	00:11:28
96950619-4AC6-E811-A96A-000D3A35F53A	05:28:34	01:40:47	07:25:34	14:49:07	00:07:15	00:06:56
96950619-4AC6-E811-A96A-000D3A35F53A	05:46:22	01:33:07	07:02:06	14:49:18	00:12:21	00:15:22
96950619-4AC6-E811-A96A-000D3A35F53A	05:45:57	01:29:04	07:18:20	14:49:30	00:08:52	00:07:17
96950619-4AC6-E811-A96A-000D3A35F53A	06:02:34	01:32:57	06:54:54	14:49:37	00:09:42	00:09:29
96950619-4AC6-E811-A96A-000D3A35F53A	05:47:13	01:35:02	06:59:12	14:49:51	00:17:55	00:10:29
96950619-4AC6-E811-A96A-000D3A35F53A	06:27:57	01:20:43	06:40:49	14:50:02	00:10:16	00:10:17
96950619-4AC6-E811-A96A-000D3A35F53A	06:12:17	01:35:36	06:42:22	14:50:20	00:09:22	00:10:44
96950619-4AC6-E811-A96A-000D3A35F53A	05:52:36	01:27:03	07:06:41	14:50:27	00:12:14	00:11:53
96950619-4AC6-E811-A96A-000D3A35F53A	05:15:17	01:26:32	07:32:40	14:50:27	00:15:14	00:20:45
96950619-4AC6-E811-A96A-000D3A35F53A	06:28:40	01:28:59	06:28:05	14:50:34	00:12:18	00:12:32
96950619-4AC6-E811-A96A-000D3A35F53A	06:28:33	01:51:36	06:05:15	14:50:49	00:10:56	00:14:30
96950619-4AC6-E811-A96A-000D3A35F53A	06:15:42	01:25:04	06:43:20	14:50:51	00:12:57	00:13:47
96950619-4AC6-E811-A96A-000D3A35F53A	06:24:32	01:26:18	06:41:33	14:51:01	00:10:29	00:08:09
96950619-4AC6-E811-A96A-000D3A35F53A	06:01:33	01:03:35	07:15:28	14:51:13	00:13:49	00:16:47
96950619-4AC6-E811-A96A-000D3A35F53A	06:15:14	01:32:46	06:44:40	14:51:20	00:08:35	00:10:05
96950619-4AC6-E811-A96A-000D3A35F53A	06:40:43	01:41:03	06:11:03	14:51:37	00:08:52	00:09:57
96950619-4AC6-E811-A96A-000D3A35F53A	06:29:57	01:51:33	06:17:14	14:51:43	00:05:33	00:07:27
96950619-4AC6-E811-A96A-000D3A35F53A	06:38:43	01:33:08	06:11:17	14:51:48	00:16:08	00:12:32
96950619-4AC6-E811-A96A-000D3A35F53A	05:38:58	01:31:34	07:17:21	14:52:07	00:10:08	00:14:06
96950619-4AC6-E811-A96A-000D3A35F53A	06:22:40	01:17:30	06:55:53	14:52:08	00:09:18	00:06:46
96950619-4AC6-E811-A96A-000D3A35F53A	05:51:32	01:28:42	07:00:37	14:52:10	00:17:00	00:14:19
96950619-4AC6-E811-A96A-000D3A35F53A	06:25:15	01:29:43	06:33:46	14:52:56	00:11:34	00:12:39
96950619-4AC6-E811-A96A-000D3A35F53A	06:07:41	01:28:52	06:47:23	14:53:29	00:14:18	00:15:14
96950619-4AC6-E811-A96A-000D3A35F53A	06:52:14	01:25:07	06:17:39	14:53:41	00:09:06	00:09:36
96950619-4AC6-E811-A96A-000D3A35F53A	05:54:22	01:28:22	07:05:30	14:54:00	00:13:03	00:12:44
96950619-4AC6-E811-A96A-000D3A35F53A	06:04:12	01:58:15	06:34:19	14:54:07	00:08:53	00:08:28
96950619-4AC6-E811-A96A-000D3A35F53A	07:31:40	01:11:23	05:51:11	14:54:22	00:09:39	00:10:27
96950619-4AC6-E811-A96A-000D3A35F53A	06:18:53	01:23:49	06:39:44	14:54:29	00:16:57	00:15:07
96950619-4AC6-E811-A96A-000D3A35F53A	06:41:41	01:23:40	06:31:32	14:54:41	00:10:33	00:07:15
96950619-4AC6-E811-A96A-000D3A35F53A	06:03:03	01:26:55	06:58:11	14:55:23	00:14:59	00:12:15
96950619-4AC6-E811-A96A-000D3A35F53A	06:32:15	01:42:08	06:18:04	14:55:29	00:10:01	00:13:01
96950619-4AC6-E811-A96A-000D3A35F53A	06:41:56	01:26:24	06:26:01	14:55:31	00:11:07	00:10:04
96950619-4AC6-E811-A96A-000D3A35F53A	06:09:42	01:27:45	06:49:01	14:55:32	00:12:50	00:16:13
96950619-4AC6-E811-A96A-000D3A35F53A	06:19:11	01:33:02	06:38:42	14:55:33	00:10:22	00:14:16
96950619-4AC6-E811-A96A-000D3A35F53A	06:13:09	01:37:50	06:45:12	14:55:46	00:11:30	00:08:05
96950619-4AC6-E811-A96A-000D3A35F53A	05:22:22	01:35:28	07:40:46	14:56:04	00:09:17	00:08:11
96950619-4AC6-E811-A96A-000D3A35F53A	06:03:43	01:39:18	06:53:42	14:56:16	00:10:34	00:08:59
96950619-4AC6-E811-A96A-000D3A35F53A	06:14:06	01:31:30	06:46:54	14:56:48	00:10:58	00:13:20
96950619-4AC6-E811-A96A-000D3A35F53A	06:26:38	01:41:03	06:27:01	14:57:10	00:10:43	00:11:44
96950619-4AC6-E811-A96A-000D3A35F53A	06:27:34	01:38:14	06:23:14	14:57:13	00:14:30	00:13:41
96950619-4AC6-E811-A96A-000D3A35F53A	07:01:20	01:13:36	06:21:32	14:57:35	00:10:25	00:10:41
96950619-4AC6-E811-A96A-000D3A35F53A	06:44:23	01:14:06	06:44:18	14:57:50	00:07:20	00:07:44
96950619-4AC6-E811-A96A-000D3A35F53A	06:30:47	01:33:51	06:34:17	14:57:51	00:07:39	00:11:16
96950619-4AC6-E811-A96A-000D3A35F53A	06:44:08	01:32:10	06:14:55	14:57:52	00:15:16	00:11:21
96950619-4AC6-E811-A96A-000D3A35F53A	06:15:35	01:15:33	07:02:35	14:58:05	00:11:39	00:12:41
96950619-4AC6-E811-A96A-000D3A35F53A	07:15:14	01:25:33	06:01:16	14:58:18	00:07:32	00:08:44
96950619-4AC6-E811-A96A-000D3A35F53A	05:46:03	01:33:04	07:20:55	14:58:20	00:10:23	00:07:55
96950619-4AC6-E811-A96A-000D3A35F53A	06:53:53	01:10:32	06:35:51	14:58:39	00:07:02	00:11:21
96950619-4AC6-E811-A96A-000D3A35F53A	06:01:57	01:43:01	06:58:53	14:58:41	00:07:31	00:07:19
96950619-4AC6-E811-A96A-000D3A35F53A	06:43:35	01:22:33	06:25:54	14:58:42	00:11:38	00:15:03
96950619-4AC6-E811-A96A-000D3A35F53A	06:06:54	01:37:09	07:01:17	14:58:50	00:06:25	00:07:05
96950619-4AC6-E811-A96A-000D3A35F53A	06:40:10	01:35:32	06:26:57	14:59:09	00:09:25	00:07:05
96950619-4AC6-E811-A96A-000D3A35F53A	06:02:55	01:23:08	07:11:09	14:59:17	00:11:40	00:10:26
96950619-4AC6-E811-A96A-000D3A35F53A	05:58:31	01:19:29	07:23:00	14:59:19	00:08:15	00:10:04
96950619-4AC6-E811-A96A-000D3A35F53A	06:37:48	01:36:40	06:28:19	14:59:36	00:08:11	00:08:38
96950619-4AC6-E811-A96A-000D3A35F53A	06:16:17	01:35:31	06:39:48	14:59:53	00:15:43	00:12:34
96950619-4AC6-E811-A96A-000D3A35F53A	06:21:13	01:33:52	06:46:30	15:00:07	00:07:35	00:10:57
96950619-4AC6-E811-A96A-000D3A35F53A	06:47:14	01:10:02	06:34:17	15:00:12	00:12:35	00:16:04
96950619-4AC6-E811-A96A-000D3A35F53A	06:29:07	01:19:01	06:50:21	15:00:14	00:08:24	00:13:21
96950619-4AC6-E811-A96A-000D3A35F53A	06:53:05	01:23:14	06:25:16	15:00:25	00:11:04	00:07:46
96950619-4AC6-E811-A96A-000D3A35F53A	06:06:26	01:22:06	07:11:07	15:00:27	00:09:00	00:11:48
96950619-4AC6-E811-A96A-000D3A35F53A	06:17:55	01:42:17	06:28:46	15:00:34	00:14:08	00:17:29
96950619-4AC6-E811-A96A-000D3A35F53A	06:35:07	01:35:02	06:34:59	15:00:37	00:08:16	00:07:12
96950619-4AC6-E811-A96A-000D3A35F53A	05:56:30	01:41:55	07:02:34	15:00:42	00:10:46	00:08:57
96950619-4AC6-E811-A96A-000D3A35F53A	06:29:33	01:22:53	06:48:05	15:00:45	00:10:21	00:09:53
96950619-4AC6-E811-A96A-000D3A35F53A	06:00:26	01:33:45	07:02:31	15:01:20	00:12:40	00:11:58
96950619-4AC6-E811-A96A-000D3A35F53A	06:38:28	01:16:30	06:41:02	15:01:41	00:11:44	00:13:58
96950619-4AC6-E811-A96A-000D3A35F53A	06:24:34	01:33:40	06:40:30	15:01:58	00:11:33	00:11:41
96950619-4AC6-E811-A96A-000D3A35F53A	06:06:57	01:38:58	06:57:54	15:02:11	00:09:09	00:09:12
96950619-4AC6-E811-A96A-000D3A35F53A	06:20:00	01:33:19	06:43:18	15:02:40	00:12:30	00:13:34
96950619-4AC6-E811-A96A-000D3A35F53A	06:46:07	01:29:18	06:18:21	15:04:15	00:13:09	00:17:20
96950619-4AC6-E811-A96A-000D3A35F53A	06:35:29	01:12:56	06:51:41	15:04:32	00:13:45	00:10:42
96950619-4AC6-E811-A96A-000D3A35F53A	06:25:20	01:11:43	07:02:34	15:04:37	00:11:53	00:13:06
96950619-4AC6-E811-A96A-000D3A35F53A	06:33:06	01:29:52	06:44:49	15:05:11	00:07:35	00:09:49
96950619-4AC6-E811-A96A-000D3A35F53A	05:50:02	01:20:08	07:34:40	15:06:45	00:09:19	00:12:35
96950619-4AC6-E811-A96A-000D3A35F53A	05:49:13	01:45:00	06:59:38	15:06:47	00:15:31	00:17:25
96950619-4AC6-E811-A96A-000D3A35F53A	05:50:14	01:25:51	07:18:59	15:07:18	00:16:30	00:15:44
96950619-4AC6-E811-A96A-000D3A35F53A	05:41:00	01:40:45	07:21:27	15:07:49	00:12:13	00:12:24
96950619-4AC6-E811-A96A-000D3A35F53A	06:14:14	01:32:28	06:50:33	15:07:56	00:15:07	00:15:36
96950619-4AC6-E811-A96A-000D3A35F53A	06:55:24	01:15:06	06:43:11	15:07:57	00:07:33	00:06:43
96950619-4AC6-E811-A96A-000D3A35F53A	07:02:07	01:18:59	06:25:49	15:08:04	00:10:19	00:10:50
96950619-4AC6-E811-A96A-000D3A35F53A	06:24:05	01:36:26	06:39:38	15:08:06	00:13:06	00:14:51
96950619-4AC6-E811-A96A-000D3A35F53A	06:04:59	01:26:20	07:20:56	15:08:13	00:08:42	00:07:16
96950619-4AC6-E811-A96A-000D3A35F53A	06:38:47	01:26:52	06:45:14	15:08:15	00:09:47	00:07:34
96950619-4AC6-E811-A96A-000D3A35F53A	06:23:22	01:31:39	06:57:48	15:08:20	00:09:17	00:06:15
96950619-4AC6-E811-A96A-000D3A35F53A	06:00:11	01:38:34	06:56:06	15:08:21	00:16:05	00:17:25
96950619-4AC6-E811-A96A-000D3A35F53A	06:16:00	01:34:36	06:56:25	15:08:34	00:12:04	00:09:29
96950619-4AC6-E811-A96A-000D3A35F53A	06:34:58	01:32:53	06:29:38	15:09:12	00:14:46	00:16:58
96950619-4AC6-E811-A96A-000D3A35F53A	05:48:17	01:22:45	07:22:41	15:09:40	00:19:47	00:16:10
96950619-4AC6-E811-A96A-000D3A35F53A	05:37:12	01:30:22	07:41:10	15:09:42	00:09:53	00:11:04
96950619-4AC6-E811-A96A-000D3A35F53A	05:32:18	01:38:15	07:30:00	15:09:51	00:15:09	00:14:08
96950619-4AC6-E811-A96A-000D3A35F53A	06:13:56	01:33:33	07:07:03	15:09:52	00:08:26	00:06:54
96950619-4AC6-E811-A96A-000D3A35F53A	05:59:50	01:37:33	06:55:58	15:10:08	00:19:05	00:17:42
96950619-4AC6-E811-A96A-000D3A35F53A	07:04:48	01:31:17	06:07:43	15:10:33	00:12:27	00:14:17
96950619-4AC6-E811-A96A-000D3A35F53A	06:59:17	01:24:03	06:26:19	15:10:36	00:07:58	00:12:59
96950619-4AC6-E811-A96A-000D3A35F53A	06:42:25	01:36:00	06:22:18	15:10:39	00:14:05	00:15:50
96950619-4AC6-E811-A96A-000D3A35F53A	06:43:53	01:22:18	06:41:14	15:10:39	00:11:17	00:11:56
96950619-4AC6-E811-A96A-000D3A35F53A	06:02:07	01:42:54	06:52:39	15:10:39	00:15:54	00:17:05
96950619-4AC6-E811-A96A-000D3A35F53A	06:51:01	01:00:25	06:58:52	15:10:42	00:08:58	00:11:26
96950619-4AC6-E811-A96A-000D3A35F53A	05:43:02	01:40:00	07:20:32	15:10:47	00:14:27	00:12:47
96950619-4AC6-E811-A96A-000D3A35F53A	06:08:49	01:29:33	07:03:37	15:11:08	00:11:31	00:17:38
96950619-4AC6-E811-A96A-000D3A35F53A	05:55:04	01:54:16	06:57:53	15:11:16	00:10:31	00:13:33
96950619-4AC6-E811-A96A-000D3A35F53A	06:49:14	01:18:37	06:46:26	15:11:33	00:08:49	00:08:27
96950619-4AC6-E811-A96A-000D3A35F53A	06:32:24	01:42:24	06:33:56	15:11:57	00:14:20	00:08:52
96950619-4AC6-E811-A96A-000D3A35F53A	06:07:17	01:11:22	07:32:29	15:12:29	00:10:40	00:10:40
96950619-4AC6-E811-A96A-000D3A35F53A	06:22:40	01:35:42	06:44:00	15:12:30	00:16:41	00:13:27
96950619-4AC6-E811-A96A-000D3A35F53A	06:02:07	01:31:33	07:14:58	15:13:04	00:12:36	00:11:49
96950619-4AC6-E811-A96A-000D3A35F53A	06:34:59	02:00:17	05:59:18	15:13:07	00:19:55	00:18:39
96950619-4AC6-E811-A96A-000D3A35F53A	06:39:33	01:33:25	06:40:17	15:13:11	00:09:29	00:10:27
96950619-4AC6-E811-A96A-000D3A35F53A	06:31:53	01:37:13	06:31:28	15:13:26	00:18:42	00:14:09
96950619-4AC6-E811-A96A-000D3A35F53A	06:43:04	01:20:07	06:51:54	15:13:52	00:09:28	00:09:18
96950619-4AC6-E811-A96A-000D3A35F53A	06:02:28	01:51:02	06:55:10	15:14:05	00:12:28	00:12:56
96950619-4AC6-E811-A96A-000D3A35F53A	06:32:48	01:18:45	07:01:12	15:14:29	00:10:46	00:10:57
96950619-4AC6-E811-A96A-000D3A35F53A	05:43:17	01:38:50	07:06:56	15:14:59	00:25:30	00:20:27
96950619-4AC6-E811-A96A-000D3A35F53A	06:26:25	01:31:06	06:24:06	15:15:03	00:19:21	00:34:05
96950619-4AC6-E811-A96A-000D3A35F53A	06:42:06	01:22:31	06:54:37	15:15:05	00:08:01	00:07:51
96950619-4AC6-E811-A96A-000D3A35F53A	06:34:09	01:24:19	06:47:31	15:15:07	00:16:11	00:12:57
96950619-4AC6-E811-A96A-000D3A35F53A	06:18:11	01:37:24	07:01:28	15:15:32	00:08:33	00:09:55
96950619-4AC6-E811-A96A-000D3A35F53A	07:34:30	01:26:07	05:53:39	15:15:54	00:10:55	00:10:43
96950619-4AC6-E811-A96A-000D3A35F53A	07:16:10	01:33:30	06:02:13	15:15:59	00:14:42	00:09:23
96950619-4AC6-E811-A96A-000D3A35F53A	05:48:02	01:30:46	07:35:26	15:16:35	00:16:20	00:06:01
96950619-4AC6-E811-A96A-000D3A35F53A	06:34:12	01:21:54	07:01:13	15:16:53	00:07:20	00:12:14
96950619-4AC6-E811-A96A-000D3A35F53A	06:48:22	01:29:23	06:40:34	15:17:04	00:10:05	00:08:40
96950619-4AC6-E811-A96A-000D3A35F53A	06:33:28	01:50:26	06:35:27	15:18:04	00:08:05	00:10:39
96950619-4AC6-E811-A96A-000D3A35F53A	06:41:14	01:33:14	06:41:25	15:18:10	00:10:46	00:11:32
96950619-4AC6-E811-A96A-000D3A35F53A	07:31:06	01:15:13	06:13:18	15:18:21	00:08:14	00:10:29
96950619-4AC6-E811-A96A-000D3A35F53A	06:17:01	01:16:40	07:20:20	15:18:29	00:12:46	00:11:43
96950619-4AC6-E811-A96A-000D3A35F53A	07:10:07	01:18:32	06:31:40	15:19:03	00:09:32	00:09:12
96950619-4AC6-E811-A96A-000D3A35F53A	06:27:23	01:28:53	06:53:37	15:19:14	00:15:07	00:14:13
96950619-4AC6-E811-A96A-000D3A35F53A	07:25:23	01:10:48	06:20:00	15:19:21	00:09:16	00:13:55
96950619-4AC6-E811-A96A-000D3A35F53A	06:10:31	01:21:48	07:17:56	15:19:35	00:13:39	00:15:41
96950619-4AC6-E811-A96A-000D3A35F53A	06:37:43	01:32:23	06:45:42	15:20:22	00:14:04	00:10:29
96950619-4AC6-E811-A96A-000D3A35F53A	07:35:02	01:14:25	06:05:31	15:20:45	00:11:48	00:13:59
96950619-4AC6-E811-A96A-000D3A35F53A	06:52:12	01:32:38	06:35:31	15:20:47	00:09:23	00:11:04
96950619-4AC6-E811-A96A-000D3A35F53A	06:58:31	01:11:01	06:47:02	15:20:58	00:11:09	00:13:15
96950619-4AC6-E811-A96A-000D3A35F53A	06:47:22	01:32:31	06:30:23	15:21:02	00:14:58	00:15:48
96950619-4AC6-E811-A96A-000D3A35F53A	06:54:01	01:44:59	06:24:25	15:21:10	00:07:24	00:10:21
96950619-4AC6-E811-A96A-000D3A35F53A	06:05:11	01:38:33	07:13:02	15:21:12	00:10:17	00:14:09
96950619-4AC6-E811-A96A-000D3A35F53A	06:11:27	01:26:05	07:07:00	15:21:12	00:17:26	00:19:13
96950619-4AC6-E811-A96A-000D3A35F53A	06:20:03	02:06:21	06:34:15	15:21:30	00:08:25	00:12:25
96950619-4AC6-E811-A96A-000D3A35F53A	06:30:38	01:30:50	06:57:54	15:21:32	00:10:26	00:11:45
96950619-4AC6-E811-A96A-000D3A35F53A	06:00:54	01:34:50	07:22:33	15:21:41	00:10:34	00:12:50
96950619-4AC6-E811-A96A-000D3A35F53A	05:31:22	02:07:20	07:22:49	15:22:14	00:08:35	00:12:08
96950619-4AC6-E811-A96A-000D3A35F53A	06:59:39	01:26:25	06:37:27	15:22:41	00:09:17	00:09:53
96950619-4AC6-E811-A96A-000D3A35F53A	06:26:48	01:25:33	06:59:40	15:22:48	00:15:42	00:15:05
96950619-4AC6-E811-A96A-000D3A35F53A	06:33:22	01:10:53	07:22:18	15:22:51	00:07:05	00:09:13
96950619-4AC6-E811-A96A-000D3A35F53A	06:59:19	01:25:24	06:35:15	15:22:51	00:10:30	00:12:24
96950619-4AC6-E811-A96A-000D3A35F53A	07:28:22	01:20:20	06:07:57	15:22:58	00:11:15	00:15:04
96950619-4AC6-E811-A96A-000D3A35F53A	06:21:28	01:38:31	06:59:45	15:23:04	00:14:30	00:08:50
96950619-4AC6-E811-A96A-000D3A35F53A	06:12:58	01:34:07	07:10:11	15:23:09	00:13:34	00:12:18
96950619-4AC6-E811-A96A-000D3A35F53A	06:46:11	01:24:50	06:50:01	15:23:26	00:12:12	00:10:12
96950619-4AC6-E811-A96A-000D3A35F53A	06:14:11	01:55:33	06:54:21	15:23:31	00:07:16	00:12:10
96950619-4AC6-E811-A96A-000D3A35F53A	06:46:51	01:18:34	06:50:42	15:23:37	00:10:03	00:17:27
96950619-4AC6-E811-A96A-000D3A35F53A	06:27:28	01:47:05	06:43:24	15:23:42	00:12:43	00:13:02
96950619-4AC6-E811-A96A-000D3A35F53A	06:33:28	01:36:15	06:47:45	15:24:14	00:13:29	00:13:17
96950619-4AC6-E811-A96A-000D3A35F53A	06:48:40	01:35:50	06:38:10	15:24:44	00:10:40	00:11:25
96950619-4AC6-E811-A96A-000D3A35F53A	06:12:45	01:33:21	07:19:34	15:25:05	00:08:40	00:10:45
96950619-4AC6-E811-A96A-000D3A35F53A	07:02:27	01:22:44	06:32:17	15:25:20	00:11:10	00:16:41
96950619-4AC6-E811-A96A-000D3A35F53A	05:41:51	01:12:08	07:57:21	15:25:26	00:20:48	00:13:18
96950619-4AC6-E811-A96A-000D3A35F53A	06:23:24	01:45:52	06:56:06	15:25:41	00:08:15	00:12:04
96950619-4AC6-E811-A96A-000D3A35F53A	06:34:52	01:16:39	07:17:20	15:25:41	00:05:44	00:11:05
96950619-4AC6-E811-A96A-000D3A35F53A	06:25:12	01:38:54	06:50:22	15:26:09	00:16:12	00:15:29
96950619-4AC6-E811-A96A-000D3A35F53A	06:16:42	01:38:27	07:07:52	15:26:12	00:10:01	00:13:09
96950619-4AC6-E811-A96A-000D3A35F53A	06:31:52	01:46:59	06:44:08	15:26:58	00:12:02	00:11:58
96950619-4AC6-E811-A96A-000D3A35F53A	07:24:29	01:05:11	06:33:35	15:27:45	00:08:31	00:16:00
96950619-4AC6-E811-A96A-000D3A35F53A	06:25:08	01:20:40	07:20:43	15:28:00	00:11:37	00:09:53
96950619-4AC6-E811-A96A-000D3A35F53A	06:26:32	01:37:29	07:07:45	15:28:00	00:09:21	00:06:53
96950619-4AC6-E811-A96A-000D3A35F53A	06:09:17	02:09:18	06:43:44	15:28:27	00:10:52	00:15:16
96950619-4AC6-E811-A96A-000D3A35F53A	07:18:01	01:25:06	06:27:15	15:28:32	00:09:00	00:09:11
96950619-4AC6-E811-A96A-000D3A35F53A	06:28:26	01:55:54	06:52:02	15:29:17	00:06:49	00:06:05
96950619-4AC6-E811-A96A-000D3A35F53A	06:46:21	02:07:36	06:12:54	15:29:21	00:13:01	00:09:30
96950619-4AC6-E811-A96A-000D3A35F53A	06:44:21	01:35:33	06:42:48	15:29:32	00:14:25	00:12:25
96950619-4AC6-E811-A96A-000D3A35F53A	06:25:57	01:52:59	06:49:54	15:29:41	00:10:05	00:10:47
96950619-4AC6-E811-A96A-000D3A35F53A	06:15:16	01:39:07	07:08:18	15:29:54	00:11:04	00:16:09
96950619-4AC6-E811-A96A-000D3A35F53A	06:47:42	01:36:50	06:38:12	15:30:04	00:12:40	00:14:39
96950619-4AC6-E811-A96A-000D3A35F53A	06:57:07	01:16:43	06:54:00	15:30:14	00:09:11	00:13:12
96950619-4AC6-E811-A96A-000D3A35F53A	07:04:22	01:31:22	06:32:16	15:30:28	00:10:52	00:11:37
96950619-4AC6-E811-A96A-000D3A35F53A	07:14:14	01:27:19	06:23:37	15:30:31	00:12:16	00:13:06
96950619-4AC6-E811-A96A-000D3A35F53A	06:15:06	01:34:55	07:20:01	15:31:48	00:09:49	00:11:57
96950619-4AC6-E811-A96A-000D3A35F53A	06:07:05	01:22:34	07:34:00	15:31:48	00:11:27	00:16:41
96950619-4AC6-E811-A96A-000D3A35F53A	06:52:47	01:30:54	06:38:13	15:31:52	00:13:25	00:16:32
96950619-4AC6-E811-A96A-000D3A35F53A	07:00:49	01:27:18	06:44:32	15:31:56	00:04:41	00:14:36
96950619-4AC6-E811-A96A-000D3A35F53A	06:45:56	01:34:21	06:42:20	15:32:09	00:14:23	00:15:09
96950619-4AC6-E811-A96A-000D3A35F53A	06:52:10	01:16:44	07:02:14	15:32:25	00:11:30	00:09:48
96950619-4AC6-E811-A96A-000D3A35F53A	06:30:58	01:37:55	06:49:55	15:32:30	00:17:19	00:16:23
96950619-4AC6-E811-A96A-000D3A35F53A	05:17:26	01:31:42	08:15:59	15:32:51	00:12:40	00:15:04
96950619-4AC6-E811-A96A-000D3A35F53A	06:48:34	01:37:09	06:40:05	15:33:02	00:11:06	00:16:09
96950619-4AC6-E811-A96A-000D3A35F53A	05:53:04	01:44:19	07:33:22	15:33:07	00:10:31	00:11:51
96950619-4AC6-E811-A96A-000D3A35F53A	06:36:11	01:35:35	06:48:12	15:33:28	00:12:24	00:21:06
96950619-4AC6-E811-A96A-000D3A35F53A	06:30:35	01:30:18	07:07:36	15:33:41	00:14:31	00:10:41
96950619-4AC6-E811-A96A-000D3A35F53A	06:14:27	01:19:58	07:32:43	15:33:48	00:10:38	00:16:02
96950619-4AC6-E811-A96A-000D3A35F53A	06:02:51	01:58:03	07:06:46	15:33:52	00:14:07	00:12:05
96950619-4AC6-E811-A96A-000D3A35F53A	06:50:17	01:33:14	06:45:31	15:34:03	00:15:17	00:09:44
96950619-4AC6-E811-A96A-000D3A35F53A	07:09:55	01:09:44	07:00:27	15:34:09	00:05:13	00:08:51
96950619-4AC6-E811-A96A-000D3A35F53A	06:22:17	01:22:33	07:20:23	15:34:25	00:12:24	00:16:48
96950619-4AC6-E811-A96A-000D3A35F53A	06:24:56	01:28:28	07:23:48	15:34:26	00:08:35	00:08:38
96950619-4AC6-E811-A96A-000D3A35F53A	07:12:01	01:48:29	06:14:03	15:34:40	00:08:54	00:11:14
96950619-4AC6-E811-A96A-000D3A35F53A	06:51:47	01:53:34	06:27:26	15:35:11	00:12:14	00:10:10
96950619-4AC6-E811-A96A-000D3A35F53A	05:58:05	01:35:45	07:39:59	15:35:28	00:09:39	00:12:00
96950619-4AC6-E811-A96A-000D3A35F53A	06:31:22	01:27:10	07:14:17	15:35:41	00:10:58	00:11:54
96950619-4AC6-E811-A96A-000D3A35F53A	06:45:14	01:41:21	06:37:35	15:35:47	00:16:16	00:15:20
96950619-4AC6-E811-A96A-000D3A35F53A	06:23:18	01:36:46	07:00:59	15:35:56	00:19:26	00:15:27
96950619-4AC6-E811-A96A-000D3A35F53A	06:31:22	01:12:18	07:14:15	15:36:03	00:26:14	00:11:53
96950619-4AC6-E811-A96A-000D3A35F53A	06:46:27	01:18:49	07:06:45	15:36:18	00:13:01	00:11:16
96950619-4AC6-E811-A96A-000D3A35F53A	06:26:02	01:40:36	07:11:04	15:36:51	00:08:20	00:10:49
96950619-4AC6-E811-A96A-000D3A35F53A	06:27:07	02:13:01	06:37:44	15:37:33	00:09:53	00:09:49
96950619-4AC6-E811-A96A-000D3A35F53A	06:30:24	01:42:36	06:39:53	15:37:34	00:18:46	00:25:55
96950619-4AC6-E811-A96A-000D3A35F53A	06:25:43	01:38:43	07:15:05	15:38:34	00:09:19	00:09:43
96950619-4AC6-E811-A96A-000D3A35F53A	07:45:55	01:31:53	05:50:24	15:39:20	00:14:19	00:16:49
96950619-4AC6-E811-A96A-000D3A35F53A	06:07:49	01:36:01	07:31:53	15:39:42	00:12:31	00:11:28
96950619-4AC6-E811-A96A-000D3A35F53A	06:27:06	01:24:49	07:11:58	15:39:46	00:19:24	00:16:29
96950619-4AC6-E811-A96A-000D3A35F53A	06:28:00	01:36:52	07:12:23	15:39:49	00:11:04	00:11:30
96950619-4AC6-E811-A96A-000D3A35F53A	06:56:06	01:29:27	06:45:58	15:39:53	00:14:03	00:14:20
96950619-4AC6-E811-A96A-000D3A35F53A	06:50:53	01:13:50	07:00:20	15:39:56	00:15:23	00:19:31
96950619-4AC6-E811-A96A-000D3A35F53A	06:44:19	01:39:14	07:00:08	15:40:10	00:09:16	00:07:13
96950619-4AC6-E811-A96A-000D3A35F53A	06:34:23	01:28:16	07:04:45	15:40:25	00:18:25	00:14:37
96950619-4AC6-E811-A96A-000D3A35F53A	06:51:21	01:32:24	07:02:35	15:40:48	00:06:51	00:07:37
96950619-4AC6-E811-A96A-000D3A35F53A	06:40:06	01:50:21	06:52:21	15:40:55	00:08:21	00:09:46
96950619-4AC6-E811-A96A-000D3A35F53A	06:53:58	01:36:57	06:40:03	15:41:02	00:15:21	00:14:43
96950619-4AC6-E811-A96A-000D3A35F53A	06:27:30	01:35:06	07:14:22	15:41:10	00:12:02	00:12:10
96950619-4AC6-E811-A96A-000D3A35F53A	07:52:03	01:18:45	06:03:54	15:41:22	00:11:21	00:15:19
96950619-4AC6-E811-A96A-000D3A35F53A	06:25:09	01:23:03	07:16:58	15:41:25	00:19:56	00:16:20
96950619-4AC6-E811-A96A-000D3A35F53A	06:11:00	01:33:35	07:27:19	15:41:28	00:15:13	00:14:21
96950619-4AC6-E811-A96A-000D3A35F53A	08:06:47	01:22:07	05:54:04	15:41:30	00:10:16	00:08:17
96950619-4AC6-E811-A96A-000D3A35F53A	05:59:21	01:42:56	07:26:29	15:41:35	00:16:55	00:15:54
96950619-4AC6-E811-A96A-000D3A35F53A	06:37:59	01:44:51	06:50:17	15:41:36	00:09:25	00:19:05
96950619-4AC6-E811-A96A-000D3A35F53A	06:31:27	01:39:32	06:52:56	15:41:52	00:21:00	00:16:57
96950619-4AC6-E811-A96A-000D3A35F53A	06:59:18	01:37:16	06:50:03	15:41:54	00:07:54	00:07:22
96950619-4AC6-E811-A96A-000D3A35F53A	06:42:26	01:47:33	06:50:16	15:41:58	00:11:12	00:10:31
96950619-4AC6-E811-A96A-000D3A35F53A	06:22:48	01:24:55	07:21:32	15:42:15	00:13:24	00:19:36
96950619-4AC6-E811-A96A-000D3A35F53A	06:34:50	01:25:00	07:14:00	15:42:16	00:13:26	00:15:00
96950619-4AC6-E811-A96A-000D3A35F53A	06:30:36	01:36:14	07:17:00	15:43:00	00:10:19	00:08:51
96950619-4AC6-E811-A96A-000D3A35F53A	06:21:26	01:30:59	07:17:58	15:43:19	00:16:14	00:16:42
96950619-4AC6-E811-A96A-000D3A35F53A	06:52:09	01:58:45	06:39:19	15:43:51	00:06:56	00:06:41
96950619-4AC6-E811-A96A-000D3A35F53A	06:18:23	02:07:24	06:56:30	15:44:23	00:09:44	00:12:22
96950619-4AC6-E811-A96A-000D3A35F53A	06:31:02	01:47:48	07:02:02	15:44:35	00:11:32	00:12:12
96950619-4AC6-E811-A96A-000D3A35F53A	07:17:03	01:23:33	06:39:04	15:44:50	00:13:17	00:11:52
96950619-4AC6-E811-A96A-000D3A35F53A	06:48:24	01:51:20	06:33:55	15:45:11	00:12:00	00:19:32
96950619-4AC6-E811-A96A-000D3A35F53A	06:10:23	01:30:49	07:38:21	15:45:20	00:15:25	00:10:22
96950619-4AC6-E811-A96A-000D3A35F53A	06:23:07	02:07:39	06:44:47	15:45:30	00:13:47	00:16:09
96950619-4AC6-E811-A96A-000D3A35F53A	06:58:21	01:39:02	06:48:35	15:45:34	00:10:49	00:08:47
96950619-4AC6-E811-A96A-000D3A35F53A	06:38:07	01:32:40	07:07:23	15:46:17	00:13:36	00:14:31
96950619-4AC6-E811-A96A-000D3A35F53A	06:09:32	01:27:31	07:35:52	15:46:19	00:17:45	00:15:39
96950619-4AC6-E811-A96A-000D3A35F53A	06:50:40	01:16:42	07:23:52	15:46:23	00:06:16	00:08:54
96950619-4AC6-E811-A96A-000D3A35F53A	06:32:57	01:31:08	07:18:30	15:46:29	00:14:46	00:09:08
96950619-4AC6-E811-A96A-000D3A35F53A	06:48:05	01:32:26	06:59:35	15:46:32	00:11:53	00:14:33
96950619-4AC6-E811-A96A-000D3A35F53A	06:45:00	01:41:56	06:47:31	15:46:34	00:15:55	00:16:12
96950619-4AC6-E811-A96A-000D3A35F53A	06:27:32	01:34:09	07:15:03	15:46:36	00:14:05	00:15:47
96950619-4AC6-E811-A96A-000D3A35F53A	06:00:48	01:52:37	07:29:50	15:47:26	00:12:57	00:11:14
96950619-4AC6-E811-A96A-000D3A35F53A	06:55:17	01:13:51	07:17:29	15:47:28	00:10:53	00:09:58
96950619-4AC6-E811-A96A-000D3A35F53A	08:12:52	01:11:46	06:07:25	15:47:44	00:07:09	00:08:32
96950619-4AC6-E811-A96A-000D3A35F53A	06:05:00	01:22:54	07:40:45	15:47:47	00:20:18	00:18:49
96950619-4AC6-E811-A96A-000D3A35F53A	06:42:49	01:27:27	07:04:39	15:47:53	00:14:25	00:18:33
96950619-4AC6-E811-A96A-000D3A35F53A	06:24:12	01:38:45	07:22:46	15:48:07	00:10:20	00:12:04
96950619-4AC6-E811-A96A-000D3A35F53A	06:43:57	01:57:43	06:49:34	15:48:09	00:07:56	00:08:59
96950619-4AC6-E811-A96A-000D3A35F53A	06:52:34	01:55:13	06:22:36	15:48:27	00:17:46	00:20:18
96950619-4AC6-E811-A96A-000D3A35F53A	06:39:22	01:27:01	07:08:12	15:48:37	00:12:32	00:21:30
96950619-4AC6-E811-A96A-000D3A35F53A	06:58:13	01:39:35	06:39:25	15:49:12	00:13:57	00:18:02
96950619-4AC6-E811-A96A-000D3A35F53A	06:00:39	01:28:30	07:49:00	15:49:34	00:16:41	00:14:44
96950619-4AC6-E811-A96A-000D3A35F53A	06:09:15	01:33:20	07:42:53	15:49:34	00:11:46	00:12:20
96950619-4AC6-E811-A96A-000D3A35F53A	06:19:45	01:47:08	07:27:57	15:50:07	00:05:56	00:09:21
96950619-4AC6-E811-A96A-000D3A35F53A	06:22:04	01:32:13	07:26:48	15:50:25	00:16:23	00:12:56
96950619-4AC6-E811-A96A-000D3A35F53A	06:17:33	01:54:23	07:07:18	15:50:31	00:17:41	00:13:36
96950619-4AC6-E811-A96A-000D3A35F53A	06:30:19	01:36:14	07:12:42	15:50:33	00:14:38	00:16:40
96950619-4AC6-E811-A96A-000D3A35F53A	06:51:13	01:53:16	06:38:49	15:50:47	00:14:36	00:12:54
96950619-4AC6-E811-A96A-000D3A35F53A	07:44:36	01:24:49	06:23:45	15:51:04	00:07:09	00:10:44
96950619-4AC6-E811-A96A-000D3A35F53A	05:51:36	01:35:58	08:03:04	15:51:19	00:07:40	00:13:01
96950619-4AC6-E811-A96A-000D3A35F53A	06:31:50	01:29:12	07:20:41	15:51:26	00:16:01	00:13:42
96950619-4AC6-E811-A96A-000D3A35F53A	06:44:26	01:35:06	07:09:09	15:51:27	00:10:01	00:12:46
96950619-4AC6-E811-A96A-000D3A35F53A	07:16:10	01:51:21	06:25:37	15:51:40	00:09:26	00:09:06
96950619-4AC6-E811-A96A-000D3A35F53A	06:34:52	01:52:23	07:04:17	15:52:48	00:09:55	00:11:21
96950619-4AC6-E811-A96A-000D3A35F53A	07:56:11	01:14:12	06:18:08	15:52:55	00:10:21	00:14:03
96950619-4AC6-E811-A96A-000D3A35F53A	06:56:27	01:23:51	07:06:24	15:52:59	00:13:36	00:12:40
96950619-4AC6-E811-A96A-000D3A35F53A	06:51:17	01:55:20	06:43:13	15:53:03	00:11:01	00:12:10
96950619-4AC6-E811-A96A-000D3A35F53A	06:52:42	01:28:15	07:08:07	15:53:52	00:12:37	00:12:12
96950619-4AC6-E811-A96A-000D3A35F53A	07:11:38	01:30:51	06:48:40	15:54:01	00:12:26	00:10:26
96950619-4AC6-E811-A96A-000D3A35F53A	06:12:42	01:23:07	07:43:51	15:54:04	00:17:04	00:17:20
96950619-4AC6-E811-A96A-000D3A35F53A	07:27:33	01:39:55	06:27:07	15:54:06	00:08:42	00:10:50
96950619-4AC6-E811-A96A-000D3A35F53A	06:03:31	01:46:53	07:32:34	15:54:11	00:13:55	00:17:17
96950619-4AC6-E811-A96A-000D3A35F53A	06:41:57	01:22:49	07:25:36	15:54:13	00:11:44	00:12:08
96950619-4AC6-E811-A96A-000D3A35F53A	07:09:41	01:33:47	06:28:19	15:54:15	00:14:14	00:28:15
96950619-4AC6-E811-A96A-000D3A35F53A	06:55:32	01:26:25	07:04:02	15:55:10	00:14:36	00:14:36
96950619-4AC6-E811-A96A-000D3A35F53A	06:13:58	01:56:20	07:18:02	15:55:37	00:15:33	00:11:44
96950619-4AC6-E811-A96A-000D3A35F53A	07:06:51	01:28:38	06:54:34	15:55:38	00:11:55	00:13:41
96950619-4AC6-E811-A96A-000D3A35F53A	07:25:20	01:18:00	06:44:44	15:55:47	00:11:57	00:15:46
96950619-4AC6-E811-A96A-000D3A35F53A	06:07:11	02:09:30	07:13:42	15:56:08	00:10:10	00:15:36
96950619-4AC6-E811-A96A-000D3A35F53A	07:14:19	01:37:55	06:43:41	15:56:22	00:11:25	00:09:02
96950619-4AC6-E811-A96A-000D3A35F53A	06:21:51	01:53:32	07:18:12	15:56:30	00:13:59	00:08:55
96950619-4AC6-E811-A96A-000D3A35F53A	06:21:51	01:55:11	07:21:47	15:56:33	00:08:58	00:08:46
96950619-4AC6-E811-A96A-000D3A35F53A	07:01:14	01:36:31	06:52:19	15:56:50	00:13:34	00:13:12
96950619-4AC6-E811-A96A-000D3A35F53A	06:29:27	01:31:27	07:31:02	15:57:02	00:11:31	00:13:35
96950619-4AC6-E811-A96A-000D3A35F53A	07:14:17	01:40:39	06:37:43	15:57:15	00:11:12	00:13:23
96950619-4AC6-E811-A96A-000D3A35F53A	06:39:16	01:39:43	07:13:15	15:57:17	00:10:23	00:14:41
96950619-4AC6-E811-A96A-000D3A35F53A	06:32:40	01:43:06	07:23:15	15:57:34	00:10:58	00:07:34
96950619-4AC6-E811-A96A-000D3A35F53A	07:05:00	01:15:02	07:05:05	15:58:44	00:13:26	00:20:11
96950619-4AC6-E811-A96A-000D3A35F53A	07:11:20	01:33:36	06:55:34	15:59:35	00:08:52	00:10:13
96950619-4AC6-E811-A96A-000D3A35F53A	06:58:07	01:36:11	07:08:36	16:00:22	00:09:16	00:08:11
96950619-4AC6-E811-A96A-000D3A35F53A	06:58:13	01:43:16	06:57:55	16:00:29	00:10:13	00:10:52
96950619-4AC6-E811-A96A-000D3A35F53A	06:28:22	01:30:42	07:37:23	16:01:21	00:12:56	00:11:59
96950619-4AC6-E811-A96A-000D3A35F53A	06:40:44	01:29:40	07:26:50	16:01:25	00:09:32	00:14:39
96950619-4AC6-E811-A96A-000D3A35F53A	06:21:42	01:29:55	07:40:49	16:01:34	00:15:16	00:13:52
96950619-4AC6-E811-A96A-000D3A35F53A	06:09:26	01:48:06	07:30:17	16:01:42	00:16:18	00:17:34
96950619-4AC6-E811-A96A-000D3A35F53A	05:39:04	01:57:04	07:59:35	16:02:02	00:15:36	00:10:43
96950619-4AC6-E811-A96A-000D3A35F53A	07:20:46	01:21:09	06:53:21	16:02:23	00:13:02	00:14:04
96950619-4AC6-E811-A96A-000D3A35F53A	06:54:20	01:34:04	07:03:13	16:02:28	00:17:44	00:13:07
96950619-4AC6-E811-A96A-000D3A35F53A	06:46:11	01:35:10	07:19:48	16:02:55	00:13:52	00:07:55
96950619-4AC6-E811-A96A-000D3A35F53A	06:48:17	01:39:42	07:07:27	16:03:42	00:14:08	00:14:08
96950619-4AC6-E811-A96A-000D3A35F53A	06:54:37	01:26:15	07:13:19	16:03:44	00:14:15	00:15:17
96950619-4AC6-E811-A96A-000D3A35F53A	06:59:19	01:29:09	07:09:03	16:04:00	00:11:43	00:14:46
96950619-4AC6-E811-A96A-000D3A35F53A	06:35:20	01:47:06	07:17:24	16:04:38	00:12:43	00:12:05
96950619-4AC6-E811-A96A-000D3A35F53A	06:11:01	01:38:19	07:54:11	16:05:21	00:09:24	00:12:26
96950619-4AC6-E811-A96A-000D3A35F53A	07:16:39	01:38:32	06:46:15	16:05:38	00:11:51	00:12:21
96950619-4AC6-E811-A96A-000D3A35F53A	06:55:19	01:15:37	07:24:34	16:05:42	00:11:24	00:18:48
96950619-4AC6-E811-A96A-000D3A35F53A	06:42:09	01:36:05	07:19:30	16:05:48	00:13:30	00:14:35
96950619-4AC6-E811-A96A-000D3A35F53A	07:21:47	01:22:23	06:57:37	16:05:48	00:11:26	00:12:35
96950619-4AC6-E811-A96A-000D3A35F53A	06:15:47	01:40:12	07:48:47	16:06:21	00:10:07	00:11:28
96950619-4AC6-E811-A96A-000D3A35F53A	06:53:10	01:35:06	07:20:57	16:06:34	00:08:05	00:09:17
96950619-4AC6-E811-A96A-000D3A35F53A	08:51:37	01:09:10	05:49:14	16:06:36	00:07:24	00:09:11
96950619-4AC6-E811-A96A-000D3A35F53A	06:50:02	01:48:31	07:08:37	16:06:47	00:11:09	00:08:28
96950619-4AC6-E811-A96A-000D3A35F53A	07:14:52	01:22:39	07:03:07	16:07:05	00:10:08	00:16:20
96950619-4AC6-E811-A96A-000D3A35F53A	06:40:01	01:43:48	07:15:50	16:07:06	00:14:14	00:13:13
96950619-4AC6-E811-A96A-000D3A35F53A	07:01:18	01:44:14	06:53:29	16:07:09	00:13:39	00:14:29
96950619-4AC6-E811-A96A-000D3A35F53A	06:55:07	01:29:46	07:22:09	16:08:20	00:10:46	00:10:32
96950619-4AC6-E811-A96A-000D3A35F53A	06:33:15	01:19:43	08:01:07	16:08:27	00:06:37	00:07:44
96950619-4AC6-E811-A96A-000D3A35F53A	07:25:10	01:37:56	06:38:05	16:09:06	00:14:55	00:13:00
96950619-4AC6-E811-A96A-000D3A35F53A	06:49:31	01:36:26	07:21:15	16:09:06	00:09:15	00:12:39
96950619-4AC6-E811-A96A-000D3A35F53A	06:17:29	01:19:32	08:15:22	16:09:50	00:09:25	00:08:03
96950619-4AC6-E811-A96A-000D3A35F53A	07:31:08	01:59:34	06:16:48	16:09:53	00:09:34	00:12:48
96950619-4AC6-E811-A96A-000D3A35F53A	07:54:31	01:09:11	06:41:42	16:10:37	00:13:28	00:11:45
96950619-4AC6-E811-A96A-000D3A35F53A	06:25:55	01:42:00	07:36:22	16:10:47	00:11:31	00:14:59
96950619-4AC6-E811-A96A-000D3A35F53A	06:34:22	01:51:20	07:26:59	16:10:48	00:09:19	00:08:48
96950619-4AC6-E811-A96A-000D3A35F53A	06:42:00	01:44:09	07:20:56	16:10:48	00:10:18	00:13:26
96950619-4AC6-E811-A96A-000D3A35F53A	06:43:25	01:25:06	07:29:43	16:10:50	00:15:46	00:16:50
96950619-4AC6-E811-A96A-000D3A35F53A	05:55:51	01:38:20	07:58:41	16:11:25	00:21:50	00:16:43
96950619-4AC6-E811-A96A-000D3A35F53A	07:17:22	01:23:50	06:55:33	16:11:33	00:18:25	00:16:22
96950619-4AC6-E811-A96A-000D3A35F53A	06:30:55	01:53:58	07:28:40	16:11:43	00:09:05	00:09:05
96950619-4AC6-E811-A96A-000D3A35F53A	06:27:18	01:30:59	07:53:25	16:11:45	00:10:23	00:09:40
96950619-4AC6-E811-A96A-000D3A35F53A	06:11:00	01:47:08	07:43:30	16:11:51	00:16:05	00:14:08
96950619-4AC6-E811-A96A-000D3A35F53A	06:18:36	01:36:03	07:51:51	16:12:00	00:12:58	00:12:32
96950619-4AC6-E811-A96A-000D3A35F53A	06:47:55	01:31:15	07:25:48	16:12:24	00:17:51	00:09:35
96950619-4AC6-E811-A96A-000D3A35F53A	06:40:01	01:53:49	07:10:36	16:12:28	00:14:51	00:13:10
96950619-4AC6-E811-A96A-000D3A35F53A	05:59:55	02:07:05	07:48:10	16:12:35	00:08:20	00:09:05
96950619-4AC6-E811-A96A-000D3A35F53A	07:00:50	01:26:07	07:28:10	16:12:52	00:10:19	00:07:26
96950619-4AC6-E811-A96A-000D3A35F53A	06:43:31	01:32:52	07:35:40	16:13:00	00:09:23	00:11:34
96950619-4AC6-E811-A96A-000D3A35F53A	06:25:08	01:39:28	07:37:49	16:13:18	00:13:07	00:17:47
96950619-4AC6-E811-A96A-000D3A35F53A	06:00:48	01:18:33	07:59:43	16:13:20	00:31:42	00:22:34
96950619-4AC6-E811-A96A-000D3A35F53A	06:22:46	01:45:18	07:39:13	16:14:43	00:12:02	00:15:24
96950619-4AC6-E811-A96A-000D3A35F53A	07:26:54	01:38:36	06:39:25	16:14:50	00:14:31	00:15:25
96950619-4AC6-E811-A96A-000D3A35F53A	06:15:01	01:22:18	08:13:46	16:14:52	00:12:32	00:11:15
96950619-4AC6-E811-A96A-000D3A35F53A	07:11:08	01:45:50	06:57:35	16:15:03	00:11:22	00:09:08
96950619-4AC6-E811-A96A-000D3A35F53A	08:10:46	01:33:17	05:55:59	16:15:09	00:07:53	00:27:13
96950619-4AC6-E811-A96A-000D3A35F53A	07:06:10	01:36:26	07:09:34	16:15:54	00:14:02	00:09:43
96950619-4AC6-E811-A96A-000D3A35F53A	05:57:12	01:56:42	07:57:18	16:16:16	00:15:02	00:10:02
96950619-4AC6-E811-A96A-000D3A35F53A	06:58:53	01:23:38	07:25:01	16:16:43	00:14:39	00:14:32
96950619-4AC6-E811-A96A-000D3A35F53A	06:41:35	01:32:51	07:29:37	16:17:13	00:17:50	00:15:19
96950619-4AC6-E811-A96A-000D3A35F53A	07:42:08	01:35:36	06:40:32	16:17:13	00:09:18	00:09:40
96950619-4AC6-E811-A96A-000D3A35F53A	07:04:19	01:26:21	07:20:24	16:17:21	00:10:04	00:16:12
96950619-4AC6-E811-A96A-000D3A35F53A	06:35:40	01:29:56	07:50:56	16:17:25	00:12:13	00:08:40
96950619-4AC6-E811-A96A-000D3A35F53A	06:56:59	01:38:18	07:19:08	16:17:26	00:11:15	00:11:47
96950619-4AC6-E811-A96A-000D3A35F53A	07:40:01	01:48:01	06:11:33	16:17:26	00:17:18	00:20:33
96950619-4AC6-E811-A96A-000D3A35F53A	06:28:39	01:14:38	07:53:42	16:17:32	00:19:13	00:21:21
96950619-4AC6-E811-A96A-000D3A35F53A	06:36:40	01:53:26	07:20:23	16:17:42	00:10:31	00:16:42
96950619-4AC6-E811-A96A-000D3A35F53A	07:34:11	01:41:00	06:38:44	16:17:44	00:12:08	00:11:42
96950619-4AC6-E811-A96A-000D3A35F53A	07:20:05	01:09:22	07:22:38	16:17:52	00:11:18	00:14:29
96950619-4AC6-E811-A96A-000D3A35F53A	06:45:33	02:02:05	07:10:51	16:18:13	00:11:35	00:08:08
96950619-4AC6-E811-A96A-000D3A35F53A	06:54:11	01:35:09	07:16:56	16:18:15	00:11:08	00:20:51
96950619-4AC6-E811-A96A-000D3A35F53A	08:03:59	01:00:43	06:49:19	16:18:29	00:09:51	00:14:38
96950619-4AC6-E811-A96A-000D3A35F53A	06:37:44	01:38:57	07:39:46	16:20:01	00:11:26	00:12:08
96950619-4AC6-E811-A96A-000D3A35F53A	07:17:08	01:09:11	07:38:21	16:20:33	00:09:15	00:06:38
96950619-4AC6-E811-A96A-000D3A35F53A	06:01:40	01:53:30	08:01:28	16:21:05	00:12:07	00:12:19
96950619-4AC6-E811-A96A-000D3A35F53A	06:10:05	01:54:54	07:35:11	16:21:22	00:18:00	00:23:11
96950619-4AC6-E811-A96A-000D3A35F53A	07:01:42	01:32:20	07:20:56	16:21:23	00:13:27	00:12:57
96950619-4AC6-E811-A96A-000D3A35F53A	07:07:57	02:02:16	06:50:57	16:21:26	00:08:33	00:11:43
96950619-4AC6-E811-A96A-000D3A35F53A	06:58:13	01:38:04	07:26:42	16:21:55	00:09:33	00:09:22
96950619-4AC6-E811-A96A-000D3A35F53A	07:44:50	01:33:35	06:39:43	16:22:17	00:11:21	00:12:48
96950619-4AC6-E811-A96A-000D3A35F53A	07:03:03	01:19:01	07:33:39	16:22:19	00:16:06	00:10:29
96950619-4AC6-E811-A96A-000D3A35F53A	06:29:57	01:40:08	07:33:27	16:22:36	00:18:53	00:20:12
96950619-4AC6-E811-A96A-000D3A35F53A	06:48:04	01:44:22	07:07:02	16:22:46	00:18:21	00:24:57
96950619-4AC6-E811-A96A-000D3A35F53A	06:54:16	01:51:16	07:00:02	16:23:13	00:17:43	00:19:55
96950619-4AC6-E811-A96A-000D3A35F53A	06:33:36	01:37:44	07:40:09	16:23:16	00:15:27	00:16:19
96950619-4AC6-E811-A96A-000D3A35F53A	07:03:36	01:11:34	07:35:55	16:23:19	00:13:29	00:18:44
96950619-4AC6-E811-A96A-000D3A35F53A	06:25:10	01:53:46	07:37:17	16:23:22	00:14:36	00:12:33
96950619-4AC6-E811-A96A-000D3A35F53A	07:57:46	01:38:39	06:23:28	16:23:44	00:14:16	00:09:35
96950619-4AC6-E811-A96A-000D3A35F53A	06:47:25	01:40:19	07:28:46	16:23:45	00:13:42	00:13:33
96950619-4AC6-E811-A96A-000D3A35F53A	07:15:20	01:41:15	07:09:26	16:23:53	00:07:43	00:10:09
96950619-4AC6-E811-A96A-000D3A35F53A	07:23:58	01:23:15	07:18:34	16:24:11	00:08:46	00:09:38
96950619-4AC6-E811-A96A-000D3A35F53A	07:01:13	01:46:05	07:07:11	16:24:36	00:17:28	00:12:39
96950619-4AC6-E811-A96A-000D3A35F53A	07:12:52	01:08:32	07:35:58	16:24:43	00:16:20	00:11:01
96950619-4AC6-E811-A96A-000D3A35F53A	06:47:05	01:30:45	07:27:29	16:24:57	00:12:13	00:27:25
96950619-4AC6-E811-A96A-000D3A35F53A	06:10:42	01:37:40	08:15:53	16:24:58	00:09:13	00:11:31
96950619-4AC6-E811-A96A-000D3A35F53A	06:11:26	01:31:32	08:13:51	16:25:00	00:17:31	00:10:40
96950619-4AC6-E811-A96A-000D3A35F53A	06:23:27	01:49:24	07:43:27	16:25:15	00:15:43	00:13:14
96950619-4AC6-E811-A96A-000D3A35F53A	06:57:25	01:32:22	07:35:02	16:25:15	00:10:41	00:09:45
96950619-4AC6-E811-A96A-000D3A35F53A	06:12:49	01:59:37	07:45:28	16:25:18	00:11:45	00:15:38
96950619-4AC6-E811-A96A-000D3A35F53A	06:02:14	01:43:56	08:00:19	16:25:21	00:20:23	00:18:28
96950619-4AC6-E811-A96A-000D3A35F53A	06:41:47	01:33:25	07:43:26	16:25:58	00:13:52	00:13:28
96950619-4AC6-E811-A96A-000D3A35F53A	07:34:57	01:35:55	06:48:28	16:25:59	00:13:59	00:12:39
96950619-4AC6-E811-A96A-000D3A35F53A	06:29:56	01:46:49	07:47:38	16:26:32	00:08:04	00:14:05
96950619-4AC6-E811-A96A-000D3A35F53A	06:41:54	01:32:03	07:49:51	16:26:53	00:10:32	00:12:33
96950619-4AC6-E811-A96A-000D3A35F53A	07:11:16	01:38:54	07:08:32	16:27:08	00:12:36	00:15:50
96950619-4AC6-E811-A96A-000D3A35F53A	06:38:12	01:47:03	07:34:59	16:27:17	00:17:20	00:09:43
96950619-4AC6-E811-A96A-000D3A35F53A	07:09:23	01:20:28	07:25:46	16:27:40	00:17:16	00:14:46
96950619-4AC6-E811-A96A-000D3A35F53A	07:09:24	01:20:29	07:25:54	16:27:40	00:17:15	00:14:38
96950619-4AC6-E811-A96A-000D3A35F53A	06:46:57	01:39:04	07:30:47	16:28:04	00:17:13	00:14:03
96950619-4AC6-E811-A96A-000D3A35F53A	06:50:54	01:52:51	07:20:34	16:28:21	00:12:08	00:11:54
96950619-4AC6-E811-A96A-000D3A35F53A	06:27:02	01:44:21	07:47:11	16:29:14	00:16:34	00:14:06
96950619-4AC6-E811-A96A-000D3A35F53A	06:56:09	01:23:44	07:26:05	16:29:18	00:23:12	00:20:09
96950619-4AC6-E811-A96A-000D3A35F53A	06:47:41	01:14:45	08:03:30	16:30:42	00:12:50	00:11:56
96950619-4AC6-E811-A96A-000D3A35F53A	07:07:34	01:34:33	07:29:39	16:30:49	00:10:23	00:08:40
96950619-4AC6-E811-A96A-000D3A35F53A	07:00:07	01:31:49	07:22:26	16:31:05	00:17:41	00:19:02
96950619-4AC6-E811-A96A-000D3A35F53A	06:48:02	01:56:09	07:30:36	16:31:11	00:07:02	00:09:22
96950619-4AC6-E811-A96A-000D3A35F53A	06:13:27	01:44:05	08:03:20	16:31:17	00:13:53	00:16:31
96950619-4AC6-E811-A96A-000D3A35F53A	07:24:51	01:21:08	07:21:20	16:31:32	00:10:58	00:13:15
96950619-4AC6-E811-A96A-000D3A35F53A	06:20:51	01:30:31	08:17:26	16:31:36	00:10:38	00:12:11
96950619-4AC6-E811-A96A-000D3A35F53A	06:39:17	01:33:40	07:34:40	16:31:48	00:26:01	00:18:10
96950619-4AC6-E811-A96A-000D3A35F53A	06:46:47	01:49:01	07:32:44	16:32:01	00:12:42	00:10:47
96950619-4AC6-E811-A96A-000D3A35F53A	06:56:09	01:30:24	07:40:24	16:32:25	00:11:36	00:13:52
96950619-4AC6-E811-A96A-000D3A35F53A	06:27:45	01:42:06	07:54:32	16:32:33	00:15:46	00:12:24
96950619-4AC6-E811-A96A-000D3A35F53A	07:23:33	01:27:38	07:16:53	16:33:00	00:13:24	00:11:33
96950619-4AC6-E811-A96A-000D3A35F53A	07:08:15	01:27:17	07:32:11	16:33:02	00:12:43	00:12:36
96950619-4AC6-E811-A96A-000D3A35F53A	07:54:22	01:19:18	06:48:49	16:33:03	00:12:21	00:18:12
96950619-4AC6-E811-A96A-000D3A35F53A	06:48:33	01:26:39	07:53:53	16:33:25	00:09:56	00:14:24
96950619-4AC6-E811-A96A-000D3A35F53A	07:20:08	01:42:14	07:00:36	16:33:30	00:15:32	00:15:01
96950619-4AC6-E811-A96A-000D3A35F53A	07:04:54	01:54:19	06:48:31	16:34:17	00:21:46	00:24:47
96950619-4AC6-E811-A96A-000D3A35F53A	06:33:41	01:50:45	07:43:43	16:34:59	00:12:55	00:13:54
96950619-4AC6-E811-A96A-000D3A35F53A	07:42:13	01:21:22	07:03:37	16:35:12	00:11:19	00:16:41
96950619-4AC6-E811-A96A-000D3A35F53A	06:51:46	01:46:41	07:38:56	16:35:26	00:09:26	00:08:37
96950619-4AC6-E811-A96A-000D3A35F53A	06:08:52	01:36:51	08:19:57	16:37:06	00:17:38	00:13:49
96950619-4AC6-E811-A96A-000D3A35F53A	06:08:53	01:30:00	08:19:51	16:37:07	00:24:29	00:13:54
96950619-4AC6-E811-A96A-000D3A35F53A	07:41:27	01:44:04	06:54:35	16:37:31	00:08:29	00:08:56
96950619-4AC6-E811-A96A-000D3A35F53A	07:08:32	01:53:44	07:02:23	16:38:18	00:15:37	00:18:02
96950619-4AC6-E811-A96A-000D3A35F53A	06:30:25	01:58:27	07:57:10	16:38:26	00:06:52	00:05:32
96950619-4AC6-E811-A96A-000D3A35F53A	06:06:28	01:56:06	08:10:57	16:38:28	00:15:38	00:09:18
96950619-4AC6-E811-A96A-000D3A35F53A	06:58:13	01:38:26	07:41:05	16:38:34	00:12:12	00:08:39
96950619-4AC6-E811-A96A-000D3A35F53A	07:06:45	01:51:16	07:11:08	16:38:35	00:15:42	00:13:44
96950619-4AC6-E811-A96A-000D3A35F53A	06:33:13	01:40:23	08:04:20	16:38:55	00:12:39	00:08:19
96950619-4AC6-E811-A96A-000D3A35F53A	07:16:15	01:41:40	07:16:52	16:39:05	00:14:03	00:10:15
96950619-4AC6-E811-A96A-000D3A35F53A	07:45:13	01:46:31	06:48:59	16:39:06	00:08:20	00:10:03
96950619-4AC6-E811-A96A-000D3A35F53A	06:46:59	01:47:13	07:34:17	16:39:39	00:15:20	00:15:50
96950619-4AC6-E811-A96A-000D3A35F53A	07:19:11	01:59:28	06:58:44	16:40:29	00:08:55	00:14:11
96950619-4AC6-E811-A96A-000D3A35F53A	07:00:50	01:46:54	07:33:46	16:40:52	00:09:03	00:10:20
96950619-4AC6-E811-A96A-000D3A35F53A	06:16:32	01:48:23	07:41:16	16:41:14	00:31:38	00:23:26
96950619-4AC6-E811-A96A-000D3A35F53A	06:35:55	01:38:31	07:54:27	16:42:11	00:15:24	00:17:54
96950619-4AC6-E811-A96A-000D3A35F53A	06:36:06	01:50:14	07:43:46	16:42:25	00:14:25	00:17:55
96950619-4AC6-E811-A96A-000D3A35F53A	06:11:52	02:02:49	08:02:02	16:43:00	00:12:38	00:13:38
96950619-4AC6-E811-A96A-000D3A35F53A	08:20:01	01:19:36	06:37:01	16:43:02	00:13:29	00:12:56
96950619-4AC6-E811-A96A-000D3A35F53A	07:24:31	01:49:40	07:00:43	16:43:24	00:13:55	00:14:36
96950619-4AC6-E811-A96A-000D3A35F53A	06:22:18	01:31:58	08:12:52	16:43:35	00:19:17	00:17:10
96950619-4AC6-E811-A96A-000D3A35F53A	07:12:18	01:52:30	07:20:04	16:44:02	00:09:47	00:09:21
96950619-4AC6-E811-A96A-000D3A35F53A	07:14:12	01:45:14	07:10:53	16:44:43	00:22:44	00:11:40
96950619-4AC6-E811-A96A-000D3A35F53A	07:10:48	01:38:08	07:19:59	16:44:45	00:16:51	00:18:59
96950619-4AC6-E811-A96A-000D3A35F53A	06:52:36	01:47:54	07:28:17	16:45:07	00:17:23	00:18:58
96950619-4AC6-E811-A96A-000D3A35F53A	06:31:18	01:57:37	07:55:11	16:45:18	00:11:20	00:09:51
96950619-4AC6-E811-A96A-000D3A35F53A	07:20:01	01:49:14	07:16:06	16:45:36	00:09:53	00:10:21
96950619-4AC6-E811-A96A-000D3A35F53A	06:31:22	01:52:20	07:25:06	16:46:42	00:27:03	00:30:52
96950619-4AC6-E811-A96A-000D3A35F53A	06:54:50	01:42:12	07:42:13	16:46:55	00:12:07	00:15:34
96950619-4AC6-E811-A96A-000D3A35F53A	06:55:54	01:58:36	07:37:14	16:48:18	00:07:59	00:08:35
96950619-4AC6-E811-A96A-000D3A35F53A	07:41:14	01:30:53	07:17:37	16:49:06	00:08:47	00:10:35
96950619-4AC6-E811-A96A-000D3A35F53A	06:58:04	01:35:28	08:03:08	16:51:04	00:08:23	00:06:00
96950619-4AC6-E811-A96A-000D3A35F53A	06:15:29	01:34:53	08:14:36	16:51:15	00:21:40	00:24:37
96950619-4AC6-E811-A96A-000D3A35F53A	07:01:11	01:25:18	07:57:59	16:51:17	00:12:02	00:14:46
96950619-4AC6-E811-A96A-000D3A35F53A	07:32:12	01:27:17	07:21:57	16:51:42	00:12:55	00:17:21
96950619-4AC6-E811-A96A-000D3A35F53A	07:41:59	01:27:24	07:16:11	16:52:03	00:13:37	00:12:53
96950619-4AC6-E811-A96A-000D3A35F53A	07:26:00	01:34:21	07:14:47	16:52:39	00:20:50	00:16:42
96950619-4AC6-E811-A96A-000D3A35F53A	07:23:28	01:14:09	07:45:55	16:52:57	00:14:55	00:14:30
96950619-4AC6-E811-A96A-000D3A35F53A	06:31:16	01:59:43	08:03:02	16:53:04	00:10:04	00:08:59
96950619-4AC6-E811-A96A-000D3A35F53A	06:38:34	01:54:19	08:02:11	16:53:09	00:07:57	00:10:09
96950619-4AC6-E811-A96A-000D3A35F53A	06:26:08	01:47:38	08:10:29	16:53:16	00:17:03	00:11:58
96950619-4AC6-E811-A96A-000D3A35F53A	07:00:58	01:38:17	07:48:33	16:53:48	00:13:43	00:12:18
96950619-4AC6-E811-A96A-000D3A35F53A	06:36:46	01:46:04	07:58:53	16:54:55	00:15:15	00:17:57
96950619-4AC6-E811-A96A-000D3A35F53A	06:35:00	01:49:14	08:04:40	16:55:36	00:13:51	00:12:51
96950619-4AC6-E811-A96A-000D3A35F53A	07:07:37	02:13:13	07:13:20	16:56:41	00:09:39	00:12:51
96950619-4AC6-E811-A96A-000D3A35F53A	06:46:00	01:56:06	07:42:22	16:58:17	00:17:05	00:16:45
96950619-4AC6-E811-A96A-000D3A35F53A	07:14:48	01:43:12	07:41:02	16:59:09	00:11:08	00:09:01
96950619-4AC6-E811-A96A-000D3A35F53A	00:00:00	01:59:18	08:01:23	00:00:00	00:20:16	00:27:02
96950619-4AC6-E811-A96A-000D3A35F53A	00:00:00	00:00:00	00:00:00	00:00:00	00:00:00	00:00:00
96950619-4AC6-E811-A96A-000D3A35F53A	00:00:00	00:00:00	00:00:00	00:00:00	00:00:00	00:00:00
96950619-4AC6-E811-A96A-000D3A35F53A	00:00:00	00:00:00	00:00:00	00:00:00	00:00:00	00:00:00
96950619-4AC6-E811-A96A-000D3A35F53A	00:00:00	00:00:00	00:00:00	00:00:00	00:00:00	00:00:00
96950619-4AC6-E811-A96A-000D3A35F53A	00:00:00	01:51:30	07:19:08	00:00:00	00:09:08	00:12:16
96950619-4AC6-E811-A96A-000D3A35F53A	00:00:00	00:00:00	00:00:00	00:00:00	00:00:00	00:00:00
96950619-4AC6-E811-A96A-000D3A35F53A	00:00:00	00:00:00	00:00:00	00:00:00	00:00:00	00:00:00
96950619-4AC6-E811-A96A-000D3A35F53A	00:00:00	00:00:00	00:00:00	00:00:00	00:00:00	00:00:00
96950619-4AC6-E811-A96A-000D3A35F53A	00:00:00	00:00:00	00:00:00	00:00:00	00:00:00	00:00:00
96950619-4AC6-E811-A96A-000D3A35F53A	00:00:00	00:00:00	00:00:00	00:00:00	00:00:00	00:00:00
96950619-4AC6-E811-A96A-000D3A35F53A	00:00:00	01:07:08	05:43:19	00:00:00	00:04:29	00:00:00
96950619-4AC6-E811-A96A-000D3A35F53A	00:00:00	00:00:00	00:00:00	00:00:00	00:00:00	00:00:00
96950619-4AC6-E811-A96A-000D3A35F53A	00:00:00	00:00:00	00:00:00	00:00:00	00:00:00	00:00:00
96950619-4AC6-E811-A96A-000D3A35F53A	00:00:00	00:00:00	00:00:00	00:00:00	00:00:00	00:00:00
96950619-4AC6-E811-A96A-000D3A35F53A	00:00:00	00:00:00	00:00:00	00:00:00	00:00:00	00:00:00
96950619-4AC6-E811-A96A-000D3A35F53A	00:00:00	01:49:33	07:04:23	00:00:00	00:11:53	00:17:10
96950619-4AC6-E811-A96A-000D3A35F53A	00:00:00	01:44:12	06:42:30	00:00:00	00:10:28	00:00:00
96950619-4AC6-E811-A96A-000D3A35F53A	00:00:00	01:33:47	06:45:12	00:00:00	00:07:57	00:11:45
96950619-4AC6-E811-A96A-000D3A35F53A	00:00:00	00:00:00	00:00:00	00:00:00	00:00:00	00:00:00
96950619-4AC6-E811-A96A-000D3A35F53A	00:00:00	00:00:00	00:00:00	00:00:00	00:00:00	00:00:00
96950619-4AC6-E811-A96A-000D3A35F53A	00:00:00	00:00:00	00:00:00	00:00:00	00:00:00	00:00:00
96950619-4AC6-E811-A96A-000D3A35F53A	00:00:00	00:00:00	00:00:00	00:00:00	00:00:00	00:00:00
96950619-4AC6-E811-A96A-000D3A35F53A	00:00:00	01:54:35	00:00:00	00:00:00	00:12:58	00:00:00
96950619-4AC6-E811-A96A-000D3A35F53A	00:00:00	00:00:00	00:00:00	00:00:00	00:00:00	00:00:00
96950619-4AC6-E811-A96A-000D3A35F53A	00:00:00	00:00:00	00:00:00	00:00:00	00:00:00	00:00:00
96950619-4AC6-E811-A96A-000D3A35F53A	00:00:00	00:00:00	00:00:00	00:00:00	00:00:00	00:00:00
96950619-4AC6-E811-A96A-000D3A35F53A	00:00:00	00:00:00	00:00:00	00:00:00	00:00:00	00:00:00
96950619-4AC6-E811-A96A-000D3A35F53A	00:00:00	00:00:00	00:00:00	00:00:00	00:00:00	00:00:00
96950619-4AC6-E811-A96A-000D3A35F53A	00:00:00	00:00:00	00:00:00	00:00:00	00:00:00	00:00:00
96950619-4AC6-E811-A96A-000D3A35F53A	00:00:00	01:50:35	08:03:23	00:00:00	00:11:13	00:27:16
96950619-4AC6-E811-A96A-000D3A35F53A	00:00:00	00:00:00	00:00:00	00:00:00	00:00:00	00:00:00
96950619-4AC6-E811-A96A-000D3A35F53A	00:00:00	00:00:00	00:00:00	00:00:00	00:00:00	00:00:00
96950619-4AC6-E811-A96A-000D3A35F53A	00:00:00	00:00:00	00:00:00	00:00:00	00:00:00	00:00:00
96950619-4AC6-E811-A96A-000D3A35F53A	00:00:00	00:47:09	00:00:00	12:40:27	00:00:00	00:00:00
96950619-4AC6-E811-A96A-000D3A35F53A	00:00:00	00:00:00	00:00:00	00:00:00	00:00:00	00:00:00
96950619-4AC6-E811-A96A-000D3A35F53A	00:00:00	00:00:00	00:00:00	00:00:00	00:00:00	00:00:00
96950619-4AC6-E811-A96A-000D3A35F53A	00:00:00	00:00:00	00:00:00	00:00:00	00:00:00	00:00:00
96950619-4AC6-E811-A96A-000D3A35F53A	00:00:00	00:00:00	00:00:00	00:00:00	00:00:00	00:00:00
96950619-4AC6-E811-A96A-000D3A35F53A	00:00:00	01:21:25	07:40:58	00:00:00	00:12:30	00:09:50
96950619-4AC6-E811-A96A-000D3A35F53A	00:00:00	01:50:25	08:03:47	00:00:00	00:12:57	00:00:00
96950619-4AC6-E811-A96A-000D3A35F53A	00:00:00	00:00:00	00:00:00	00:00:00	00:00:00	00:00:00
96950619-4AC6-E811-A96A-000D3A35F53A	00:00:00	00:00:00	00:00:00	00:00:00	00:00:00	00:00:00
96950619-4AC6-E811-A96A-000D3A35F53A	00:00:00	00:00:00	00:00:00	00:00:00	00:00:00	00:00:00
96950619-4AC6-E811-A96A-000D3A35F53A	00:00:00	01:15:37	05:22:53	00:00:00	00:06:43	00:06:20
96950619-4AC6-E811-A96A-000D3A35F53A	00:00:00	00:00:00	00:00:00	00:00:00	00:00:00	00:00:00
96950619-4AC6-E811-A96A-000D3A35F53A	00:00:00	00:00:00	00:00:00	00:00:00	00:00:00	00:00:00
96950619-4AC6-E811-A96A-000D3A35F53A	00:00:00	01:35:07	08:17:04	00:00:00	00:21:30	00:30:10
96950619-4AC6-E811-A96A-000D3A35F53A	00:00:00	01:20:22	07:26:12	00:00:00	00:07:35	00:23:48
96950619-4AC6-E811-A96A-000D3A35F53A	00:00:00	00:00:00	00:00:00	00:00:00	00:00:00	00:00:00
96950619-4AC6-E811-A96A-000D3A35F53A	00:00:00	00:00:00	00:00:00	00:00:00	00:00:00	00:00:00
96950619-4AC6-E811-A96A-000D3A35F53A	00:00:00	01:38:35	08:12:07	00:00:00	00:12:19	00:16:26
96950619-4AC6-E811-A96A-000D3A35F53A	00:00:00	00:00:00	00:00:00	00:00:00	00:00:00	00:00:00
96950619-4AC6-E811-A96A-000D3A35F53A	00:00:00	00:00:00	00:00:00	00:00:00	00:00:00	00:00:00
96950619-4AC6-E811-A96A-000D3A35F53A	00:00:00	02:31:38	00:00:00	00:00:00	00:00:00	00:00:00
96950619-4AC6-E811-A96A-000D3A35F53A	00:00:00	00:00:00	00:00:00	00:00:00	00:00:00	00:00:00
96950619-4AC6-E811-A96A-000D3A35F53A	00:00:00	01:07:36	05:07:33	00:00:00	00:04:12	00:04:07
96950619-4AC6-E811-A96A-000D3A35F53A	00:00:00	00:00:00	00:00:00	00:00:00	00:00:00	00:00:00
96950619-4AC6-E811-A96A-000D3A35F53A	00:00:00	00:00:00	00:00:00	00:00:00	00:00:00	00:00:00
96950619-4AC6-E811-A96A-000D3A35F53A	00:00:00	00:00:00	00:00:00	00:00:00	00:00:00	00:00:00
96950619-4AC6-E811-A96A-000D3A35F53A	00:00:00	00:00:00	00:00:00	00:00:00	00:00:00	00:00:00
96950619-4AC6-E811-A96A-000D3A35F53A	00:00:00	01:41:49	08:07:46	00:00:00	00:16:58	00:00:00
96950619-4AC6-E811-A96A-000D3A35F53A	00:00:00	00:00:00	00:00:00	00:00:00	00:00:00	00:00:00
96950619-4AC6-E811-A96A-000D3A35F53A	00:00:00	00:00:00	00:00:00	00:00:00	00:00:00	00:00:00
96950619-4AC6-E811-A96A-000D3A35F53A	00:00:00	01:47:20	08:21:45	00:00:00	00:10:33	00:10:52
96950619-4AC6-E811-A96A-000D3A35F53A	00:00:00	01:29:39	08:24:43	00:00:00	00:12:13	00:11:18
96950619-4AC6-E811-A96A-000D3A35F53A	00:00:00	00:00:00	00:00:00	00:00:00	00:00:00	00:00:00
96950619-4AC6-E811-A96A-000D3A35F53A	00:00:00	00:00:00	00:00:00	00:00:00	00:00:00	00:00:00
96950619-4AC6-E811-A96A-000D3A35F53A	00:00:00	01:47:02	00:00:00	00:00:00	00:47:58	00:00:00
96950619-4AC6-E811-A96A-000D3A35F53A	00:00:00	01:17:54	05:33:53	00:00:00	00:07:29	00:12:09
96950619-4AC6-E811-A96A-000D3A35F53A	00:00:00	00:00:00	00:00:00	00:00:00	00:00:00	00:00:00
96950619-4AC6-E811-A96A-000D3A35F53A	00:00:00	00:00:00	00:00:00	00:00:00	00:00:00	00:00:00
96950619-4AC6-E811-A96A-000D3A35F53A	00:00:00	00:00:00	00:00:00	00:00:00	00:00:00	00:00:00
96950619-4AC6-E811-A96A-000D3A35F53A	06:43:41	01:38:18	08:33:52	17:17:18	00:08:30	00:12:58
96950619-4AC6-E811-A96A-000D3A35F53A	00:00:00	00:00:00	00:00:00	00:00:00	00:00:00	00:00:00
96950619-4AC6-E811-A96A-000D3A35F53A	00:00:00	00:00:00	00:00:00	00:00:00	00:00:00	00:00:00
96950619-4AC6-E811-A96A-000D3A35F53A	00:00:00	00:00:00	00:00:00	00:00:00	00:00:00	00:00:00
96950619-4AC6-E811-A96A-000D3A35F53A	00:00:00	00:00:00	00:00:00	00:00:00	00:00:00	00:00:00
96950619-4AC6-E811-A96A-000D3A35F53A	00:00:00	00:00:00	00:00:00	00:00:00	00:00:00	00:00:00
96950619-4AC6-E811-A96A-000D3A35F53A	00:00:00	00:00:00	00:00:00	00:00:00	00:00:00	00:00:00
96950619-4AC6-E811-A96A-000D3A35F53A	00:00:00	00:57:54	05:02:13	00:00:00	00:04:52	00:09:31
96950619-4AC6-E811-A96A-000D3A35F53A	00:00:00	00:00:00	00:00:00	00:00:00	00:00:00	00:00:00
96950619-4AC6-E811-A96A-000D3A35F53A	00:00:00	00:00:00	00:00:00	00:00:00	00:00:00	00:00:00
96950619-4AC6-E811-A96A-000D3A35F53A	00:00:00	00:00:00	00:00:00	00:00:00	00:00:00	00:00:00
96950619-4AC6-E811-A96A-000D3A35F53A	07:24:30	01:23:00	08:00:03	17:15:51	00:13:16	00:15:02
96950619-4AC6-E811-A96A-000D3A35F53A	00:00:00	00:00:00	00:00:00	00:00:00	00:00:00	00:00:00
96950619-4AC6-E811-A96A-000D3A35F53A	00:00:00	00:00:00	00:00:00	00:00:00	00:00:00	00:00:00
96950619-4AC6-E811-A96A-000D3A35F53A	00:00:00	00:00:00	00:00:00	00:00:00	00:00:00	00:00:00
96950619-4AC6-E811-A96A-000D3A35F53A	00:00:00	01:50:29	07:28:20	00:00:00	00:13:54	00:11:42
96950619-4AC6-E811-A96A-000D3A35F53A	00:00:00	00:00:00	00:00:00	00:00:00	00:00:00	00:00:00
96950619-4AC6-E811-A96A-000D3A35F53A	00:00:00	00:00:00	00:00:00	00:00:00	00:00:00	00:00:00
96950619-4AC6-E811-A96A-000D3A35F53A	00:00:00	00:00:00	00:00:00	00:00:00	00:00:00	00:00:00
96950619-4AC6-E811-A96A-000D3A35F53A	00:00:00	00:00:00	00:00:00	00:00:00	00:00:00	00:00:00
96950619-4AC6-E811-A96A-000D3A35F53A	00:00:00	00:00:00	00:00:00	00:00:00	00:00:00	00:00:00
96950619-4AC6-E811-A96A-000D3A35F53A	00:00:00	00:00:00	00:00:00	00:00:00	00:00:00	00:00:00
96950619-4AC6-E811-A96A-000D3A35F53A	00:00:00	02:01:17	07:59:31	00:00:00	00:12:56	00:16:36
96950619-4AC6-E811-A96A-000D3A35F53A	00:00:00	00:00:00	00:00:00	00:00:00	00:00:00	00:00:00
96950619-4AC6-E811-A96A-000D3A35F53A	00:00:00	00:00:00	00:00:00	00:00:00	00:00:00	00:00:00
96950619-4AC6-E811-A96A-000D3A35F53A	00:00:00	01:08:08	06:01:29	00:00:00	00:06:28	00:08:04
96950619-4AC6-E811-A96A-000D3A35F53A	00:00:00	01:28:40	07:09:03	00:00:00	00:12:33	00:14:25
96950619-4AC6-E811-A96A-000D3A35F53A	00:00:00	01:46:02	07:42:46	00:00:00	00:12:54	00:13:14
96950619-4AC6-E811-A96A-000D3A35F53A	06:35:38	02:05:07	08:13:14	17:12:39	00:09:01	00:09:40
96950619-4AC6-E811-A96A-000D3A35F53A	00:00:00	01:22:41	06:45:36	00:00:00	00:19:40	00:26:42
96950619-4AC6-E811-A96A-000D3A35F53A	00:00:00	00:00:00	00:00:00	00:00:00	00:00:00	00:00:00
96950619-4AC6-E811-A96A-000D3A35F53A	00:00:00	01:52:33	06:45:22	00:00:00	00:12:06	00:17:59
96950619-4AC6-E811-A96A-000D3A35F53A	00:00:00	00:00:00	00:00:00	00:00:00	00:00:00	00:00:00
96950619-4AC6-E811-A96A-000D3A35F53A	00:00:00	00:00:00	00:00:00	00:00:00	00:00:00	00:00:00
96950619-4AC6-E811-A96A-000D3A35F53A	00:00:00	00:00:00	00:00:00	00:00:00	00:00:00	00:00:00
96950619-4AC6-E811-A96A-000D3A35F53A	00:00:00	00:00:00	00:00:00	00:00:00	00:00:00	00:00:00
96950619-4AC6-E811-A96A-000D3A35F53A	00:00:00	01:56:11	00:00:00	00:00:00	00:11:19	00:00:00
96950619-4AC6-E811-A96A-000D3A35F53A	00:00:00	00:00:00	00:00:00	00:00:00	00:00:00	00:00:00
96950619-4AC6-E811-A96A-000D3A35F53A	00:00:00	00:00:00	00:00:00	00:00:00	00:00:00	00:00:00
96950619-4AC6-E811-A96A-000D3A35F53A	00:00:00	00:00:00	00:00:00	00:00:00	00:00:00	00:00:00
96950619-4AC6-E811-A96A-000D3A35F53A	00:00:00	00:00:00	00:00:00	00:00:00	00:00:00	00:00:00
96950619-4AC6-E811-A96A-000D3A35F53A	00:00:00	00:00:00	00:00:00	00:00:00	00:00:00	00:00:00
96950619-4AC6-E811-A96A-000D3A35F53A	00:00:00	00:00:00	00:00:00	00:00:00	00:00:00	00:00:00
96950619-4AC6-E811-A96A-000D3A35F53A	00:00:00	02:25:58	00:00:00	00:00:00	00:00:00	00:00:00
96950619-4AC6-E811-A96A-000D3A35F53A	00:00:00	00:00:00	00:00:00	00:00:00	00:00:00	00:00:00
96950619-4AC6-E811-A96A-000D3A35F53A	00:00:00	00:00:00	00:00:00	00:00:00	00:00:00	00:00:00
96950619-4AC6-E811-A96A-000D3A35F53A	00:00:00	01:42:01	08:33:24	00:00:00	00:15:16	00:08:33
96950619-4AC6-E811-A96A-000D3A35F53A	00:00:00	00:00:00	00:00:00	00:00:00	00:00:00	00:00:00
96950619-4AC6-E811-A96A-000D3A35F53A	00:00:00	00:00:00	00:00:00	00:00:00	00:00:00	00:00:00
96950619-4AC6-E811-A96A-000D3A35F53A	00:00:00	00:00:00	00:00:00	00:00:00	00:00:00	00:00:00
96950619-4AC6-E811-A96A-000D3A35F53A	00:00:00	00:00:00	00:00:00	00:00:00	00:00:00	00:00:00
96950619-4AC6-E811-A96A-000D3A35F53A	00:00:00	00:00:00	00:00:00	00:00:00	00:00:00	00:00:00
96950619-4AC6-E811-A96A-000D3A35F53A	00:00:00	01:43:54	08:23:06	00:00:00	00:11:41	00:15:29
96950619-4AC6-E811-A96A-000D3A35F53A	00:00:00	01:33:37	08:01:21	00:00:00	00:19:50	00:17:21
96950619-4AC6-E811-A96A-000D3A35F53A	00:00:00	00:00:00	00:00:00	00:00:00	00:00:00	00:00:00
96950619-4AC6-E811-A96A-000D3A35F53A	00:00:00	01:39:36	06:25:30	00:00:00	00:14:21	00:46:07
96950619-4AC6-E811-A96A-000D3A35F53A	00:00:00	00:00:00	00:00:00	00:00:00	00:00:00	00:00:00
96950619-4AC6-E811-A96A-000D3A35F53A	00:00:00	00:00:00	00:00:00	00:00:00	00:00:00	00:00:00
96950619-4AC6-E811-A96A-000D3A35F53A	00:00:00	01:33:16	06:57:24	00:00:00	00:13:55	00:11:44
96950619-4AC6-E811-A96A-000D3A35F53A	00:00:00	00:00:00	00:00:00	00:00:00	00:00:00	00:00:00
96950619-4AC6-E811-A96A-000D3A35F53A	00:00:00	00:00:00	00:00:00	00:00:00	00:00:00	00:00:00
96950619-4AC6-E811-A96A-000D3A35F53A	00:00:00	02:01:08	06:40:15	00:00:00	00:14:49	00:19:32
96950619-4AC6-E811-A96A-000D3A35F53A	00:00:00	00:00:00	00:00:00	00:00:00	00:00:00	00:00:00
96950619-4AC6-E811-A96A-000D3A35F53A	00:00:00	01:16:07	05:05:56	00:00:00	00:05:01	00:05:08
96950619-4AC6-E811-A96A-000D3A35F53A	00:00:00	00:00:00	00:00:00	00:00:00	00:00:00	00:00:00
96950619-4AC6-E811-A96A-000D3A35F53A	00:00:00	00:00:00	00:00:00	00:00:00	00:00:00	00:00:00
96950619-4AC6-E811-A96A-000D3A35F53A	00:00:00	00:00:00	00:00:00	00:00:00	00:00:00	00:00:00
96950619-4AC6-E811-A96A-000D3A35F53A	00:00:00	01:15:26	06:21:16	00:00:00	00:08:04	00:11:21
96950619-4AC6-E811-A96A-000D3A35F53A	00:00:00	00:00:00	00:00:00	00:00:00	00:00:00	00:00:00
96950619-4AC6-E811-A96A-000D3A35F53A	00:00:00	00:00:00	00:00:00	00:00:00	00:00:00	00:00:00
96950619-4AC6-E811-A96A-000D3A35F53A	00:00:00	00:00:00	00:00:00	00:00:00	00:00:00	00:00:00
96950619-4AC6-E811-A96A-000D3A35F53A	00:00:00	01:54:30	08:07:59	00:00:00	00:10:49	00:20:12
96950619-4AC6-E811-A96A-000D3A35F53A	00:00:00	00:00:00	00:00:00	00:00:00	00:00:00	00:00:00
96950619-4AC6-E811-A96A-000D3A35F53A	00:00:00	01:40:38	00:00:00	00:00:00	00:00:00	00:00:00
96950619-4AC6-E811-A96A-000D3A35F53A	00:00:00	00:00:00	00:00:00	00:00:00	00:00:00	00:00:00
96950619-4AC6-E811-A96A-000D3A35F53A	00:00:00	00:00:00	00:00:00	00:00:00	00:00:00	00:00:00
96950619-4AC6-E811-A96A-000D3A35F53A	00:00:00	00:00:00	00:00:00	00:00:00	00:00:00	00:00:00
96950619-4AC6-E811-A96A-000D3A35F53A	00:00:00	01:45:06	07:41:53	00:00:00	00:16:34	00:15:12
96950619-4AC6-E811-A96A-000D3A35F53A	00:00:00	00:00:00	00:00:00	00:00:00	00:00:00	00:00:00
96950619-4AC6-E811-A96A-000D3A35F53A	00:00:00	00:00:00	00:00:00	00:00:00	00:00:00	00:00:00
96950619-4AC6-E811-A96A-000D3A35F53A	00:00:00	00:00:00	00:00:00	00:00:00	00:00:00	00:00:00
96950619-4AC6-E811-A96A-000D3A35F53A	00:00:00	00:00:00	00:00:00	00:00:00	00:00:00	00:00:00
96950619-4AC6-E811-A96A-000D3A35F53A	00:00:00	00:00:00	00:00:00	00:00:00	00:00:00	00:00:00
96950619-4AC6-E811-A96A-000D3A35F53A	00:00:00	00:00:00	00:00:00	00:00:00	00:00:00	00:00:00
96950619-4AC6-E811-A96A-000D3A35F53A	00:00:00	01:24:15	07:11:23	00:00:00	00:12:49	00:12:54
96950619-4AC6-E811-A96A-000D3A35F53A	00:00:00	02:33:55	00:00:00	00:00:00	00:00:00	00:00:00
96950619-4AC6-E811-A96A-000D3A35F53A	00:00:00	00:00:00	00:00:00	00:00:00	00:00:00	00:00:00
96950619-4AC6-E811-A96A-000D3A35F53A	00:00:00	01:06:04	05:12:25	00:00:00	00:05:00	00:08:04
96950619-4AC6-E811-A96A-000D3A35F53A	00:00:00	00:00:00	00:00:00	00:00:00	00:00:00	00:00:00
96950619-4AC6-E811-A96A-000D3A35F53A	00:00:00	00:00:00	00:00:00	00:00:00	00:00:00	00:00:00
96950619-4AC6-E811-A96A-000D3A35F53A	00:00:00	00:00:00	00:00:00	00:00:00	00:00:00	00:00:00
96950619-4AC6-E811-A96A-000D3A35F53A	00:00:00	01:44:44	08:25:29	00:00:00	00:14:58	00:00:00
96950619-4AC6-E811-A96A-000D3A35F53A	00:00:00	01:37:19	00:00:00	00:00:00	00:08:54	00:00:00
96950619-4AC6-E811-A96A-000D3A35F53A	00:00:00	00:00:00	00:00:00	00:00:00	00:00:00	00:00:00
96950619-4AC6-E811-A96A-000D3A35F53A	00:00:00	00:00:00	00:00:00	00:00:00	00:00:00	00:00:00
96950619-4AC6-E811-A96A-000D3A35F53A	00:00:00	00:00:00	00:00:00	00:00:00	00:00:00	00:00:00
96950619-4AC6-E811-A96A-000D3A35F53A	00:00:00	00:00:00	00:00:00	00:00:00	00:00:00	00:00:00
96950619-4AC6-E811-A96A-000D3A35F53A	00:00:00	00:00:00	00:00:00	00:00:00	00:00:00	00:00:00
96950619-4AC6-E811-A96A-000D3A35F53A	00:00:00	00:00:00	00:00:00	00:00:00	00:00:00	00:00:00
96950619-4AC6-E811-A96A-000D3A35F53A	00:00:00	01:37:08	08:03:57	00:00:00	00:14:53	00:12:35
96950619-4AC6-E811-A96A-000D3A35F53A	00:00:00	00:00:00	00:00:00	00:00:00	00:00:00	00:00:00
96950619-4AC6-E811-A96A-000D3A35F53A	00:00:00	00:00:00	00:00:00	00:00:00	00:00:00	00:00:00
96950619-4AC6-E811-A96A-000D3A35F53A	00:00:00	00:00:00	00:00:00	00:00:00	00:00:00	00:00:00
96950619-4AC6-E811-A96A-000D3A35F53A	00:00:00	00:00:00	00:00:00	00:00:00	00:00:00	00:00:00
96950619-4AC6-E811-A96A-000D3A35F53A	00:00:00	00:00:00	00:00:00	00:00:00	00:00:00	00:00:00
96950619-4AC6-E811-A96A-000D3A35F53A	00:00:00	00:00:00	00:00:00	00:00:00	00:00:00	00:00:00
96950619-4AC6-E811-A96A-000D3A35F53A	00:00:00	00:00:00	00:00:00	00:00:00	00:00:00	00:00:00
96950619-4AC6-E811-A96A-000D3A35F53A	00:00:00	01:13:06	05:54:43	00:00:00	00:07:21	00:08:25
96950619-4AC6-E811-A96A-000D3A35F53A	00:00:00	00:00:00	00:00:00	00:00:00	00:00:00	00:00:00
96950619-4AC6-E811-A96A-000D3A35F53A	00:00:00	01:10:23	05:29:56	00:00:00	00:05:16	00:07:34
96950619-4AC6-E811-A96A-000D3A35F53A	00:00:00	00:00:00	00:00:00	00:00:00	00:00:00	00:00:00
96950619-4AC6-E811-A96A-000D3A35F53A	00:00:00	00:00:00	00:00:00	00:00:00	00:00:00	00:00:00
96950619-4AC6-E811-A96A-000D3A35F53A	00:00:00	00:00:00	00:00:00	00:00:00	00:00:00	00:00:00
96950619-4AC6-E811-A96A-000D3A35F53A	00:00:00	00:00:00	00:00:00	00:00:00	00:00:00	00:00:00
96950619-4AC6-E811-A96A-000D3A35F53A	00:00:00	00:00:00	00:00:00	00:00:00	00:00:00	00:00:00
96950619-4AC6-E811-A96A-000D3A35F53A	00:00:00	00:00:00	00:00:00	00:00:00	00:00:00	00:00:00
96950619-4AC6-E811-A96A-000D3A35F53A	00:00:00	00:00:00	00:00:00	00:00:00	00:00:00	00:00:00
96950619-4AC6-E811-A96A-000D3A35F53A	00:00:00	00:00:00	00:00:00	00:00:00	00:00:00	00:00:00
96950619-4AC6-E811-A96A-000D3A35F53A	00:00:00	00:00:00	00:00:00	00:00:00	00:00:00	00:00:00
96950619-4AC6-E811-A96A-000D3A35F53A	00:00:00	00:00:00	00:00:00	00:00:00	00:00:00	00:00:00
96950619-4AC6-E811-A96A-000D3A35F53A	00:00:00	00:00:00	00:00:00	00:00:00	00:00:00	00:00:00
96950619-4AC6-E811-A96A-000D3A35F53A	00:00:00	00:00:00	00:00:00	00:00:00	00:00:00	00:00:00
96950619-4AC6-E811-A96A-000D3A35F53A	00:00:00	00:00:00	00:00:00	00:00:00	00:00:00	00:00:00
96950619-4AC6-E811-A96A-000D3A35F53A	00:00:00	00:00:00	00:00:00	00:00:00	00:00:00	00:00:00
96950619-4AC6-E811-A96A-000D3A35F53A	00:00:00	00:00:00	00:00:00	00:00:00	00:00:00	00:00:00
96950619-4AC6-E811-A96A-000D3A35F53A	00:00:00	00:00:00	00:00:00	00:00:00	00:00:00	00:00:00
96950619-4AC6-E811-A96A-000D3A35F53A	00:00:00	00:00:00	00:00:00	00:00:00	00:00:00	00:00:00
96950619-4AC6-E811-A96A-000D3A35F53A	00:00:00	00:00:00	00:00:00	00:00:00	00:00:00	00:00:00
96950619-4AC6-E811-A96A-000D3A35F53A	00:00:00	00:00:00	00:00:00	00:00:00	00:00:00	00:00:00
96950619-4AC6-E811-A96A-000D3A35F53A	00:00:00	00:00:00	00:00:00	00:00:00	00:00:00	00:00:00
96950619-4AC6-E811-A96A-000D3A35F53A	00:00:00	00:00:00	00:00:00	00:00:00	00:00:00	00:00:00
96950619-4AC6-E811-A96A-000D3A35F53A	00:00:00	02:05:04	00:00:00	00:00:00	00:16:03	00:00:00
96950619-4AC6-E811-A96A-000D3A35F53A	00:00:00	00:00:00	00:00:00	00:00:00	00:00:00	00:00:00
96950619-4AC6-E811-A96A-000D3A35F53A	00:00:00	01:31:26	08:19:30	00:00:00	00:14:47	00:14:47
96950619-4AC6-E811-A96A-000D3A35F53A	07:29:22	01:36:47	07:46:19	17:17:24	00:11:17	00:13:39
96950619-4AC6-E811-A96A-000D3A35F53A	00:00:00	00:00:00	00:00:00	00:00:00	00:00:00	00:00:00
96950619-4AC6-E811-A96A-000D3A35F53A	00:00:00	00:00:00	00:00:00	00:00:00	00:00:00	00:00:00
96950619-4AC6-E811-A96A-000D3A35F53A	00:00:00	01:27:33	07:11:37	00:00:00	00:13:53	00:10:20
96950619-4AC6-E811-A96A-000D3A35F53A	00:00:00	00:00:00	00:00:00	00:00:00	00:00:00	00:00:00
96950619-4AC6-E811-A96A-000D3A35F53A	00:00:00	00:00:00	00:00:00	00:00:00	00:00:00	00:00:00
96950619-4AC6-E811-A96A-000D3A35F53A	00:00:00	01:24:52	05:31:28	00:00:00	00:09:30	00:14:03
96950619-4AC6-E811-A96A-000D3A35F53A	00:00:00	00:00:00	00:00:00	00:00:00	00:00:00	00:00:00
96950619-4AC6-E811-A96A-000D3A35F53A	00:00:00	00:00:00	00:00:00	00:00:00	00:00:00	00:00:00
96950619-4AC6-E811-A96A-000D3A35F53A	00:00:00	00:00:00	00:00:00	00:00:00	00:00:00	00:00:00
96950619-4AC6-E811-A96A-000D3A35F53A	00:00:00	00:00:00	00:00:00	00:00:00	00:00:00	00:00:00
96950619-4AC6-E811-A96A-000D3A35F53A	00:00:00	00:00:00	00:00:00	00:00:00	00:00:00	00:00:00
96950619-4AC6-E811-A96A-000D3A35F53A	00:00:00	01:09:56	00:00:00	00:00:00	00:06:47	00:00:00
96950619-4AC6-E811-A96A-000D3A35F53A	00:00:00	00:00:00	00:00:00	00:00:00	00:00:00	00:00:00
96950619-4AC6-E811-A96A-000D3A35F53A	00:00:00	00:00:00	00:00:00	00:00:00	00:00:00	00:00:00
96950619-4AC6-E811-A96A-000D3A35F53A	00:00:00	00:00:00	00:00:00	00:00:00	00:00:00	00:00:00
96950619-4AC6-E811-A96A-000D3A35F53A	00:00:00	01:16:18	06:49:11	00:00:00	00:14:35	00:11:34
96950619-4AC6-E811-A96A-000D3A35F53A	00:00:00	01:20:40	06:26:42	00:00:00	00:07:32	00:09:59
96950619-4AC6-E811-A96A-000D3A35F53A	00:00:00	01:16:10	08:03:18	00:00:00	00:06:10	00:09:27
96950619-4AC6-E811-A96A-000D3A35F53A	00:00:00	00:00:00	00:00:00	00:00:00	00:00:00	00:00:00
96950619-4AC6-E811-A96A-000D3A35F53A	00:00:00	00:00:00	00:00:00	00:00:00	00:00:00	00:00:00
96950619-4AC6-E811-A96A-000D3A35F53A	00:00:00	01:06:31	05:51:22	00:00:00	00:10:31	00:15:49
96950619-4AC6-E811-A96A-000D3A35F53A	00:00:00	00:00:00	00:00:00	00:00:00	00:00:00	00:00:00
96950619-4AC6-E811-A96A-000D3A35F53A	00:00:00	00:00:00	00:00:00	00:00:00	00:00:00	00:00:00
96950619-4AC6-E811-A96A-000D3A35F53A	00:00:00	00:00:00	00:00:00	00:00:00	00:00:00	00:00:00
96950619-4AC6-E811-A96A-000D3A35F53A	00:00:00	00:00:00	00:00:00	00:00:00	00:00:00	00:00:00
96950619-4AC6-E811-A96A-000D3A35F53A	00:00:00	00:00:00	00:00:00	00:00:00	00:00:00	00:00:00
96950619-4AC6-E811-A96A-000D3A35F53A	00:00:00	00:00:00	00:00:00	00:00:00	00:00:00	00:00:00
96950619-4AC6-E811-A96A-000D3A35F53A	00:00:00	00:00:00	00:00:00	00:00:00	00:00:00	00:00:00
96950619-4AC6-E811-A96A-000D3A35F53A	00:00:00	01:29:32	08:25:25	00:00:00	00:10:52	00:15:17
96950619-4AC6-E811-A96A-000D3A35F53A	00:00:00	00:00:00	00:00:00	00:00:00	00:00:00	00:00:00
96950619-4AC6-E811-A96A-000D3A35F53A	00:00:00	01:24:05	00:00:00	00:00:00	00:12:15	00:00:00
96950619-4AC6-E811-A96A-000D3A35F53A	00:00:00	00:00:00	00:00:00	00:00:00	00:00:00	00:00:00
96950619-4AC6-E811-A96A-000D3A35F53A	00:00:00	00:00:00	00:00:00	00:00:00	00:00:00	00:00:00
96950619-4AC6-E811-A96A-000D3A35F53A	00:00:00	00:00:00	00:00:00	00:00:00	00:00:00	00:00:00
96950619-4AC6-E811-A96A-000D3A35F53A	00:00:00	01:14:02	06:39:11	00:00:00	00:13:46	00:12:56
96950619-4AC6-E811-A96A-000D3A35F53A	00:00:00	02:23:41	00:00:00	00:00:00	00:00:00	00:00:00
96950619-4AC6-E811-A96A-000D3A35F53A	00:00:00	01:47:08	07:43:36	00:00:00	00:09:38	00:11:22
96950619-4AC6-E811-A96A-000D3A35F53A	00:00:00	00:00:00	00:00:00	00:00:00	00:00:00	00:00:00
96950619-4AC6-E811-A96A-000D3A35F53A	00:00:00	00:00:00	00:00:00	00:00:00	00:00:00	00:00:00
96950619-4AC6-E811-A96A-000D3A35F53A	00:00:00	00:00:00	00:00:00	00:00:00	00:00:00	00:00:00
96950619-4AC6-E811-A96A-000D3A35F53A	00:00:00	01:08:51	05:18:36	00:00:00	00:04:29	00:05:03
96950619-4AC6-E811-A96A-000D3A35F53A	00:00:00	00:00:00	00:00:00	00:00:00	00:00:00	00:00:00
96950619-4AC6-E811-A96A-000D3A35F53A	00:00:00	00:00:00	00:00:00	00:00:00	00:00:00	00:00:00
96950619-4AC6-E811-A96A-000D3A35F53A	00:00:00	01:24:32	07:03:07	00:00:00	00:12:49	00:11:12
96950619-4AC6-E811-A96A-000D3A35F53A	00:00:00	01:47:21	08:06:27	00:00:00	00:12:50	00:15:50
96950619-4AC6-E811-A96A-000D3A35F53A	00:00:00	00:00:00	00:00:00	00:00:00	00:00:00	00:00:00
96950619-4AC6-E811-A96A-000D3A35F53A	00:00:00	00:00:00	00:00:00	00:00:00	00:00:00	00:00:00
96950619-4AC6-E811-A96A-000D3A35F53A	00:00:00	01:18:53	00:00:00	00:00:00	00:08:10	00:00:00
96950619-4AC6-E811-A96A-000D3A35F53A	00:00:00	02:28:48	00:00:00	00:00:00	00:00:00	00:00:00
96950619-4AC6-E811-A96A-000D3A35F53A	04:23:14	01:23:05	05:25:21	11:27:08	00:07:27	00:08:00
96950619-4AC6-E811-A96A-000D3A35F53A	00:00:00	00:00:00	00:00:00	00:00:00	00:00:00	00:00:00
96950619-4AC6-E811-A96A-000D3A35F53A	00:00:00	00:00:00	00:00:00	00:00:00	00:00:00	00:00:00
96950619-4AC6-E811-A96A-000D3A35F53A	00:00:00	00:00:00	00:00:00	00:00:00	00:00:00	00:00:00
96950619-4AC6-E811-A96A-000D3A35F53A	00:00:00	00:00:00	00:00:00	00:00:00	00:00:00	00:00:00
96950619-4AC6-E811-A96A-000D3A35F53A	00:00:00	02:15:23	00:00:00	00:00:00	00:11:46	00:00:00
96950619-4AC6-E811-A96A-000D3A35F53A	00:00:00	01:30:24	06:26:43	00:00:00	00:13:00	00:10:10
96950619-4AC6-E811-A96A-000D3A35F53A	00:00:00	00:00:00	00:00:00	00:00:00	00:00:00	00:00:00
96950619-4AC6-E811-A96A-000D3A35F53A	00:00:00	00:00:00	00:00:00	00:00:00	00:00:00	00:00:00
96950619-4AC6-E811-A96A-000D3A35F53A	00:00:00	00:00:00	00:00:00	00:00:00	00:00:00	00:00:00
96950619-4AC6-E811-A96A-000D3A35F53A	00:00:00	00:00:00	00:00:00	00:00:00	00:00:00	00:00:00
96950619-4AC6-E811-A96A-000D3A35F53A	00:00:00	00:00:00	00:00:00	00:00:00	00:00:00	00:00:00
96950619-4AC6-E811-A96A-000D3A35F53A	00:00:00	00:00:00	00:00:00	00:00:00	00:00:00	00:00:00
96950619-4AC6-E811-A96A-000D3A35F53A	00:00:00	01:45:45	07:48:12	00:00:00	00:16:19	00:18:21
96950619-4AC6-E811-A96A-000D3A35F53A	00:00:00	00:00:00	00:00:00	00:00:00	00:00:00	00:00:00
96950619-4AC6-E811-A96A-000D3A35F53A	00:00:00	02:34:53	00:00:00	00:00:00	00:00:00	00:00:00
96950619-4AC6-E811-A96A-000D3A35F53A	00:00:00	00:00:00	00:00:00	00:00:00	00:00:00	00:00:00
96950619-4AC6-E811-A96A-000D3A35F53A	00:00:00	00:00:00	00:00:00	00:00:00	00:00:00	00:00:00
96950619-4AC6-E811-A96A-000D3A35F53A	00:00:00	00:00:00	00:00:00	00:00:00	00:00:00	00:00:00
96950619-4AC6-E811-A96A-000D3A35F53A	00:00:00	02:32:01	00:00:00	00:00:00	00:00:00	00:00:00
96950619-4AC6-E811-A96A-000D3A35F53A	00:00:00	00:00:00	00:00:00	00:00:00	00:00:00	00:00:00
96950619-4AC6-E811-A96A-000D3A35F53A	00:00:00	01:45:53	08:15:28	00:00:00	00:10:36	00:11:25
96950619-4AC6-E811-A96A-000D3A35F53A	00:00:00	00:00:00	00:00:00	00:00:00	00:00:00	00:00:00
96950619-4AC6-E811-A96A-000D3A35F53A	00:00:00	00:00:00	00:00:00	00:00:00	00:00:00	00:00:00
96950619-4AC6-E811-A96A-000D3A35F53A	00:00:00	01:28:39	00:00:00	00:00:00	00:04:32	00:00:00
96950619-4AC6-E811-A96A-000D3A35F53A	00:00:00	00:00:00	00:00:00	00:00:00	00:00:00	00:00:00
96950619-4AC6-E811-A96A-000D3A35F53A	00:00:00	00:00:00	00:00:00	00:00:00	00:00:00	00:00:00
[truncated: 974,099 more rows]
[truncated: 1 more columns]
